# Supplementary material for: General Psychopathology, Cognition, and the Cerebral Cortex in 10-Year-Old Children: Insights From the Adolescent Brain Cognitive Development Study
Source: Front Hum Neurosci. 2022 Jan 13;15:781554. doi: 10.3389/fnhum.2021.781554 (PMC8823367; doi:10.3389/fnhum.2021.781554)
Supplement: Supplementary file 2 [file Table_1.XLSX]

## Sheet: Legend
Supplementary Table 1	P-factor (Bi-factor model) loadings
Supplementary Table 2	P-factor (Bi-factor model) model fit values
Supplementary Table 3	P-factor (Bi-factor model) removed items due to low occurrence
Supplementary Table 4	Psychopathology linear mixed effects model outputs (p-factor, internalizing, externalizing)
Supplementary Table 4.1	Psychopathology linear mixed effects model outputs stratified by sex
Supplementary Table 5	Cognition linear mixed effects model outputs
Supplementary Table 5.1	Cognition linear mixed effects model outputs stratified by sex

## Sheet: S1_Loadings
Supplementary Table 1
Internalizing
Item	loading	SE	Z	Pval	Question
cbcl_q05_p	0.158	0.019	8.42	0	There is very little he/she enjoys Disfruta de muy pocas cosas
cbcl_q102_p	0.269	0.02	13.478	0	Underactive, slow moving, or lacks energy Poco activo(a), lento(a), o le falta energ√≠a
cbcl_q103_p	0.341	0.016	21.482	0	Unhappy, sad, or depressed Infeliz, triste, o deprimido(a)
cbcl_q111_p	0.33	0.02	16.122	0	Withdrawn, doesn't get involved with others Se a√≠sla, no se relaciona con los dem√°s
cbcl_q112_p	0.562	0.011	50.708	0	Worries Se preocupa mucho
cbcl_q14_p	0.164	0.018	9.272	0	Cries a lot Llora mucho
cbcl_q29_p	0.35	0.015	23.557	0	Fears certain animals, situations, or places, other than school Tiene miedo de ciertas situaciones, animales o lugares (no incluya la escuela)
cbcl_q30_p	0.403	0.023	17.799	0	Fears going to school Le da miedo ir a la escuela
cbcl_q31_p	0.426	0.018	23.406	0	Fears he/she might think or do something bad Tiene miedo de que pueda pensar o hacer algo malo
cbcl_q32_p	0.472	0.013	35.164	0	Feels he/she has to be perfect Siente que tiene que ser perfecto(a)
cbcl_q33_p	0.207	0.016	12.612	0	Feels or complains that no one loves him/her Siente o se queja de que nadie lo/la quiere
cbcl_q35_p	0.355	0.016	22.012	0	Feels worthless or inferior Se siente inferior o cree que no vale nada
cbcl_q42_p	0.244	0.017	14.386	0	Would rather be alone than with others Prefiere estar solo(a) que con otras personas
cbcl_q45_p	0.411	0.013	30.736	0	Nervous, highstrung, or tense Nervioso(a), tenso(a)
cbcl_q47_p	0.237	0.016	14.57	0	Nightmares Pesadillas
cbcl_q49_p	0.292	0.018	15.889	0	Constipated, doesn't move bowels Padece de estre√±imiento
cbcl_q50_p	0.56	0.012	45.632	0	Too fearful or anxious Demasiado ansioso(a) o miedoso(a)
cbcl_q51_p	0.454	0.023	20.13	0	Feels dizzy or lightheaded Se siente mareado(a)
cbcl_q52_p	0.518	0.019	27.762	0	Feels too guilty Se siente demasiado culpable
cbcl_q54_p	0.264	0.023	11.477	0	Overtired without good reason Se siente demasiado cansado(a) sin raz√≥n para estarlo
cbcl_q56a_p	0.346	0.016	21.499	0	Aches or pains (not stomach or headaches) Dolores o molestias (sin que sean del est√≥mago o dolores de cabeza)
cbcl_q56b_p	0.402	0.014	29.361	0	Headaches Dolores de cabeza
cbcl_q56c_p	0.686	0.013	52.626	0	Nausea, feels sick N√°useas, ganas de vomitar
cbcl_q56d_p	0.235	0.026	9.075	0	Problems with eyes (not if corrected by glasses) Problemas con los ojos (no incluya si se corrigi√≥ con gafas/lentes/espejuelos)
cbcl_q56e_p	0.198	0.018	11.022	0	Rashes or other skin problems Salpullido o irritaci√≥n en la piel
cbcl_q56f_p	0.611	0.012	52.47	0	Stomachaches Dolores de est√≥mago
cbcl_q56g_p	0.429	0.021	20.932	0	Vomiting, throwing up V√≥mitos
cbcl_q65_p	0.242	0.02	12.261	0	Refuses to talk Se rehusa a hablar
cbcl_q69_p	0.203	0.017	12.012	0	Secretive, keeps things to self Reservado(a); se calla todo
cbcl_q71_p	0.464	0.012	39.424	0	Self-conscious or easily embarrassed Se coh√≠be y se averg√ºenza con facilidad
cbcl_q75_p	0.451	0.014	32.321	0	Too shy or timid Demasiado t√≠mido(a)
cbcl_q91_p	0.184	0.033	5.495	0	Talks about killing self Habla de querer matarse
Externalizing
cbcl_q03_p	0.417	0.011	36.873	0	Argues a lot Discute mucho
cbcl_q104_p	0.108	0.016	6.609	0	Unusually loud M√°s ruidoso(a) de lo com√∫n
cbcl_q106_p	0.48	0.032	15.058	0	Vandalism Comete actos de vandalismo, como romper ventanas u otras cosas
cbcl_q16_p	0.506	0.016	31.431	0	Cruelty, bullying, or meanness to others Es cruel, abusador(a), y malo(a) con los dem√°s
cbcl_q19_p	0.176	0.014	12.814	0	Demands a lot of attention Exige mucha atenci√≥n
cbcl_q20_p	0.534	0.015	34.956	0	Destroys his/her own things Destruye sus propias cosas
cbcl_q21_p	0.611	0.015	42.094	0	Destroys things belonging to his/her family or others Destruye las pertenencias de sus familiares o de otras personas
cbcl_q22_p	0.575	0.011	53.852	0	Disobedient at home Desobedece en casa
cbcl_q23_p	0.476	0.013	35.65	0	Disobedient at school Desobedece en la escuela
cbcl_q26_p	0.436	0.015	29.884	0	Doesn't seem to feel guilty after misbehaving No parece sentirse culpable despu√©s de portarse mal
cbcl_q28_p	0.576	0.01	55.16	0	Breaks rules at home, school or elsewhere No respeta/rompe las reglas en casa, en la escuela, o en otro lugar
cbcl_q37_p	0.481	0.02	24.179	0	Gets in many fights Se mete mucho en peleas
cbcl_q39_p	0.33	0.021	15.805	0	Hangs around with others who get in trouble Se junta con ni√±os(as)/j√≥venes que se meten en problemas
cbcl_q43_p	0.432	0.012	35.547	0	Lying or cheating Dice mentiras o hace trampas
cbcl_q57_p	0.537	0.018	30.353	0	Physically attacks people Ataca/agrede f√≠sicamente a otras personas
cbcl_q63_p	0.083	0.018	4.621	0	Prefers being with older kids Prefiere estar con ni√±os(as) mayores que √©l/ella
cbcl_q68_p	0.352	0.016	22.477	0	Screams a lot Grita mucho
cbcl_q81_p	0.569	0.019	30.194	0	Steals at home Roba en casa
cbcl_q82_p	0.58	0.023	25.177	0	Steals outside the home Roba fuera de casa
cbcl_q86_p	0.318	0.013	25.15	0	Stubborn, sullen, or irritable Obstinado(a), malhumorado(a), irritable
cbcl_q87_p	0.211	0.014	14.908	0	Sudden changes in mood or feelings S√∫bitos cambios de humor o sentimientos
cbcl_q88_p	0.094	0.017	5.504	0	Sulks a lot Queda contrariado(a), pone mala cara con frecuencia
cbcl_q89_p	0.189	0.022	8.452	0	Suspicious Desconfiado(a), receloso(a)
cbcl_q90_p	0.403	0.02	20.378	0	Swearing or obscene language Dice groser√≠as, usa lenguaje obsceno
cbcl_q94_p	0.36	0.017	21.183	0	Teases a lot Se burla mucho de los dem√°s
cbcl_q95_p	0.405	0.013	32.02	0	Temper tantrums or hot temper Le dan rabietas o tiene mal genio
cbcl_q97_p	0.533	0.021	25.548	0	Threatens people Amenaza a otros
P-Factor
cbcl_q01_p	0.589	0.012	50.983	0	Acts too young for his/her age Act√∫a como si fuera mucho menor que su edad
cbcl_q03_p	0.64	0.008	76.053	0	Argues a lot Discute mucho
cbcl_q04_p	0.705	0.008	93.244	0	Fails to finish things he/she starts Deja sin terminar lo que √©l/ella empieza
cbcl_q05_p	0.627	0.016	39.384	0	There is very little he/she enjoys Disfruta de muy pocas cosas
cbcl_q06_p	0.377	0.034	11.189	0	Bowel movements outside toilet Hace sus necesidades en la ropa o en lugares inadecuados
cbcl_q07_p	0.502	0.012	41.208	0	Bragging, boasting Es engre√≠do(a), presumido(a)
cbcl_q08_p	0.822	0.005	157.093	0	Can't concentrate, can't pay attention for long No puede concentrarse o prestar atenci√≥n por mucho tiempo
cbcl_q09_p	0.703	0.009	82.541	0	Can't get his/her mind off certain thoughts; obsessions Obsesiones, que quiere decir que no puede sacarse de la mente ciertos pensamientos
cbcl_q10_p	0.731	0.007	101.632	0	Can't sit still, restless, or hyperactive No puede quedarse quieto(a); es inquieto(a) o hiperactivo(a)
cbcl_q100_p	0.578	0.014	42.071	0	Trouble sleeping No duerme bien
cbcl_q102_p	0.554	0.018	31.062	0	Underactive, slow moving, or lacks energy Poco activo(a), lento(a), o le falta energ√≠a
cbcl_q103_p	0.667	0.013	50.678	0	Unhappy, sad, or depressed Infeliz, triste, o deprimido(a)
cbcl_q104_p	0.687	0.012	58.425	0	Unusually loud M√°s ruidoso(a) de lo com√∫n
cbcl_q106_p	0.629	0.037	16.942	0	Vandalism Comete actos de vandalismo, como romper ventanas u otras cosas
cbcl_q107_p	0.426	0.034	12.574	0	Wets self during the day Se orina en la ropa durante el d√≠a
cbcl_q108_p	0.238	0.02	11.741	0	Wets the bed Se orina en la cama
cbcl_q109_p	0.613	0.01	60.34	0	Whining Se queja mucho
cbcl_q11_p	0.605	0.012	49.025	0	Clings to adults or too dependent Es demasiado dependiente o apegado(a) a los adultos
cbcl_q111_p	0.611	0.019	32.895	0	Withdrawn, doesn't get involved with others Se a√≠sla, no se relaciona con los dem√°s
cbcl_q112_p	0.491	0.011	43.364	0	Worries Se preocupa mucho
cbcl_q12_p	0.662	0.013	52.099	0	Complains of loneliness Se queja de que se siente solo(a)
cbcl_q13_p	0.683	0.016	41.671	0	Confused or seems to be in a fog Est√° confundido(a) o parece como si estuviera en las nubes
cbcl_q14_p	0.586	0.014	41.21	0	Cries a lot Llora mucho
cbcl_q16_p	0.574	0.018	31.678	0	Cruelty, bullying, or meanness to others Es cruel, abusador(a), y malo(a) con los dem√°s
cbcl_q17_p	0.566	0.011	51.029	0	Daydreams or gets lost in his/her thoughts Sue√±a despierto(a), se pierde en sus propios pensamientos
cbcl_q19_p	0.694	0.009	76.782	0	Demands a lot of attention Exige mucha atenci√≥n
cbcl_q20_p	0.662	0.016	42.409	0	Destroys his/her own things Destruye sus propias cosas
cbcl_q21_p	0.641	0.015	41.752	0	Destroys things belonging to his/her family or others Destruye las pertenencias de sus familiares o de otras personas
cbcl_q22_p	0.624	0.009	68.214	0	Disobedient at home Desobedece en casa
cbcl_q23_p	0.594	0.013	46.311	0	Disobedient at school Desobedece en la escuela
cbcl_q24_p	0.446	0.014	31.8	0	Doesn't eat well No come bien
cbcl_q25_p	0.758	0.012	63.523	0	Doesn't get along with other kids No se lleva bien con otros ni√±os(as)/j√≥venes
cbcl_q26_p	0.581	0.013	43.182	0	Doesn't seem to feel guilty after misbehaving No parece sentirse culpable despu√©s de portarse mal
cbcl_q27_p	0.669	0.01	67.969	0	Easily jealous Se pone celoso(a) facilmente
cbcl_q28_p	0.653	0.01	67.85	0	Breaks rules at home, school or elsewhere No respeta/rompe las reglas en casa, en la escuela, o en otro lugar
cbcl_q29_p	0.394	0.014	27.789	0	Fears certain animals, situations, or places, other than school Tiene miedo de ciertas situaciones, animales o lugares (no incluya la escuela)
cbcl_q30_p	0.516	0.022	23.294	0	Fears going to school Le da miedo ir a la escuela
cbcl_q31_p	0.476	0.018	26.065	0	Fears he/she might think or do something bad Tiene miedo de que pueda pensar o hacer algo malo
cbcl_q32_p	0.29	0.014	21.013	0	Feels he/she has to be perfect Siente que tiene que ser perfecto(a)
cbcl_q33_p	0.66	0.012	53.384	0	Feels or complains that no one loves him/her Siente o se queja de que nadie lo/la quiere
cbcl_q34_p	0.704	0.018	39.8	0	Feels others are out to get him/her Siente que los dem√°s lo/la quieren perjudicar
cbcl_q35_p	0.629	0.013	47.243	0	Feels worthless or inferior Se siente inferior o cree que no vale nada
cbcl_q36_p	0.479	0.015	31.785	0	Gets hurt a lot, accident prone Se lastima accidentalmente con mucha frecuencia, propenso(a) a accidentes
cbcl_q37_p	0.587	0.022	26.939	0	Gets in many fights Se mete mucho en peleas
cbcl_q38_p	0.651	0.012	52.655	0	Gets teased a lot Los dem√°s se burlan de √©l/ella a menudo
cbcl_q39_p	0.477	0.019	25.397	0	Hangs around with others who get in trouble Se junta con ni√±os(as)/j√≥venes que se meten en problemas
cbcl_q40_p	0.592	0.037	16.007	0	Hears sound or voices that aren't there Oye sonidos o voces que no existen
cbcl_q41_p	0.792	0.007	115.992	0	Impulsive or acts without thinking Impulsivo(a); act√∫a sin pensar
cbcl_q42_p	0.471	0.014	33.095	0	Would rather be alone than with others Prefiere estar solo(a) que con otras personas
cbcl_q43_p	0.583	0.011	55.079	0	Lying or cheating Dice mentiras o hace trampas
cbcl_q44_p	0.285	0.014	20.606	0	Bites fingernails Se come/muerde las u√±as
cbcl_q45_p	0.617	0.011	56.113	0	Nervous, highstrung, or tense Nervioso(a), tenso(a)
cbcl_q46_p	0.589	0.016	37.859	0	Nervous movements or twitching Movimientos involuntarios o tics
cbcl_q47_p	0.48	0.015	31.917	0	Nightmares Pesadillas
cbcl_q48_p	0.748	0.013	58.385	0	Not liked by other kids No le cae bien a otros ni√±os(as)/j√≥venes
cbcl_q49_p	0.331	0.018	18.819	0	Constipated, doesn't move bowels Padece de estre√±imiento
cbcl_q50_p	0.54	0.012	44.595	0	Too fearful or anxious Demasiado ansioso(a) o miedoso(a)
cbcl_q51_p	0.405	0.024	16.821	0	Feels dizzy or lightheaded Se siente mareado(a)
cbcl_q52_p	0.494	0.019	25.899	0	Feels too guilty Se siente demasiado culpable
cbcl_q53_p	0.498	0.016	31.334	0	Overeating Come demasiado
cbcl_q54_p	0.574	0.02	28.251	0	Overtired without good reason Se siente demasiado cansado(a) sin raz√≥n para estarlo
cbcl_q55_p	0.32	0.017	19.167	0	Overweight Tiene sobrepeso
cbcl_q56a_p	0.331	0.017	20.019	0	Aches or pains (not stomach or headaches) Dolores o molestias (sin que sean del est√≥mago o dolores de cabeza)
cbcl_q56b_p	0.282	0.015	19.253	0	Headaches Dolores de cabeza
cbcl_q56c_p	0.348	0.018	19.67	0	Nausea, feels sick N√°useas, ganas de vomitar
cbcl_q56d_p	0.289	0.025	11.613	0	Problems with eyes (not if corrected by glasses) Problemas con los ojos (no incluya si se corrigi√≥ con gafas/lentes/espejuelos)
cbcl_q56e_p	0.256	0.017	15.319	0	Rashes or other skin problems Salpullido o irritaci√≥n en la piel
cbcl_q56f_p	0.303	0.015	20.334	0	Stomachaches Dolores de est√≥mago
cbcl_q56g_p	0.255	0.025	10.065	0	Vomiting, throwing up V√≥mitos
cbcl_q57_p	0.572	0.021	27.804	0	Physically attacks people Ataca/agrede f√≠sicamente a otras personas
cbcl_q58_p	0.464	0.013	35.474	0	Picks nose, skin, or other parts of body Mete el dedo en la nariz, se ara√±a la piel u otras partes del cuerpo
cbcl_q60_p	0.401	0.037	10.949	0	Plays with own sex parts too much Se toca/juega demasiado con sus partes sexuales
cbcl_q61_p	0.662	0.012	53.76	0	Poor school work Tiene bajo rendimiento en la escuela
cbcl_q62_p	0.615	0.014	43.546	0	Poorly coordinated or clumsy Mala coordinaci√≥n o torpeza
cbcl_q63_p	0.462	0.013	34.337	0	Prefers being with older kids Prefiere estar con ni√±os(as) mayores que √©l/ella
cbcl_q64_p	0.52	0.014	38.174	0	Prefers being with younger kids Prefiere estar con ni√±os(as) menores que √©l/ella
cbcl_q65_p	0.544	0.017	32.628	0	Refuses to talk Se rehusa a hablar
cbcl_q66_p	0.697	0.016	44.638	0	Repeats certain acts over and over; compulsions Repite ciertas acciones una y otra vez; compulsiones
cbcl_q68_p	0.654	0.013	51.695	0	Screams a lot Grita mucho
cbcl_q69_p	0.563	0.014	40.725	0	Secretive, keeps things to self Reservado(a); se calla todo
cbcl_q70_p	0.617	0.039	15.963	0	Sees things that aren't there Ve cosas que no existen
cbcl_q71_p	0.491	0.011	45.532	0	Self-conscious or easily embarrassed Se coh√≠be y se averg√ºenza con facilidad
cbcl_q74_p	0.585	0.011	54.727	0	Showing off or clowning Le gusta llamar la atenci√≥n o hacerse el/la payaso(a), gracioso(a)
cbcl_q75_p	0.327	0.015	22.453	0	Too shy or timid Demasiado t√≠mido(a)
cbcl_q76_p	0.535	0.017	32.276	0	Sleeps less than most kids Duerme menos que la mayor√≠a de los/las ni√±os(as)/j√≥venes
cbcl_q77_p	0.418	0.024	17.701	0	Sleeps more than most kids during day and/or night Duerme m√°s que la mayor√≠a de los/las ni√±os(as)/j√≥venes durante el d√≠a y/o la noche
cbcl_q78_p	0.835	0.005	174.582	0	Inattentive or easily distracted No presta atenci√≥n o se distrae f√°cilmente
cbcl_q79_p	0.333	0.019	17.875	0	Speech problem Problemas con el habla (describa)
cbcl_q80_p	0.671	0.014	46.865	0	Stares blankly Se queda con la mirada fija, mirando al vac√≠o
cbcl_q81_p	0.553	0.022	24.675	0	Steals at home Roba en casa
cbcl_q82_p	0.545	0.029	19.041	0	Steals outside the home Roba fuera de casa
cbcl_q83_p	0.51	0.014	37.478	0	Stores up too many things he/she doesn't need Almacena demasiadas cosas que no necesita
cbcl_q84_p	0.772	0.018	43.153	0	Strange behavior Comportamiento raro
cbcl_q85_p	0.672	0.017	38.856	0	Strange ideas Ideas raras
cbcl_q86_p	0.668	0.009	77.622	0	Stubborn, sullen, or irritable Obstinado(a), malhumorado(a), irritable
cbcl_q87_p	0.733	0.009	81.385	0	Sudden changes in mood or feelings S√∫bitos cambios de humor o sentimientos
cbcl_q88_p	0.691	0.012	59.496	0	Sulks a lot Queda contrariado(a), pone mala cara con frecuencia
cbcl_q89_p	0.697	0.02	35.057	0	Suspicious Desconfiado(a), receloso(a)
cbcl_q90_p	0.534	0.019	27.465	0	Swearing or obscene language Dice groser√≠as, usa lenguaje obsceno
cbcl_q91_p	0.61	0.031	19.457	0	Talks about killing self Habla de querer matarse
cbcl_q92_p	0.273	0.016	16.996	0	Talks or walks in sleep Habla o camina cuando est√° dormido(a)
cbcl_q93_p	0.557	0.011	52.413	0	Talks too much Habla demasiado
cbcl_q94_p	0.568	0.016	36.08	0	Teases a lot Se burla mucho de los dem√°s
cbcl_q95_p	0.658	0.009	70.657	0	Temper tantrums or hot temper Le dan rabietas o tiene mal genio
cbcl_q97_p	0.652	0.023	28.162	0	Threatens people Amenaza a otros
cbcl_q98_p	0.131	0.031	4.224	0	Thumb-sucking Se chupa el dedo

## Sheet: S2_Model Fit
Estimator	Values
Comparative Fit Index (CFI)	0.964
Tucker-Lewis Index (TLI)	0.962
RMSEA	0.037
90 Percent Confidence Interval	(0.036, 0.037)
SRMR	0.066

## Sheet: S3_Removed Items
Removed b/c Low Frequency (<1%) of Somewhat/Very True
Item	Not True	Somewhat	Very True	Question
cbcl_q02_p	10449	6	2	Drinks alcohol without parents
cbcl_q15_p	10361	92	3	Cruel to animals
cbcl_q18_p	10373	78	5	Deliberately harms self or attempts suicide
cbcl_q59_p	10364	85	7	Plays with own sex parts in public
cbcl_q67_p	10401	53	2	Runs away from home
cbcl_q72_p	10392	63	1	Sets fires
cbcl_q73_p	10438	17	1	Sexual problems
cbcl_q96_p	10376	72	8	Thinks about sex too much
cbcl_q99_p	10454	2	0	Smokes, chews, or sniffs tobacco
cbcl_q101_p	10421	33	2	Truancy, skips school
cbcl_q105_p	10454	1	1	Uses drugs for non medical purposes
cbcl_q110_p	10388	61	7	Wishes to be of opposite sex

## Sheet: S4_Psychopathology_model_fit
Psych-Factor	Area	MRI Modality	Estimate	StdError	Tstat	N	Df	Pval	fdr
P-Factor	banksst	Area	-0.0472559	0.0111911	-4.22264	8911	8708.06	2.43912e-05	0.000100521
Externalizing	banksst	Area	-0.0291536	0.011225	-2.5972	8911	6266.01	0.00942066	0.102359
Internalizing	banksst	Area	0.00963228	0.0111014	0.867665	8911	7338.2	0.385606	0.984612
Internalizing	caudalanteriorcingulate	Area	0.0156076	0.0108149	1.44316	8883	8873.91	0.149011	0.984612
Externalizing	caudalanteriorcingulate	Area	-0.0209549	0.0109865	-1.90733	8883	8867.67	0.0565103	0.213483
P-Factor	caudalanteriorcingulate	Area	-0.0790545	0.0107875	-7.32832	8883	8865.87	2.53473e-13	4.88073e-12
P-Factor	caudalmiddlefrontal	Area	-0.0549751	0.0114329	-4.80849	8917	8672.35	1.54632e-06	8.41196e-06
Externalizing	caudalmiddlefrontal	Area	-0.0354939	0.0114528	-3.09916	8917	5962.2	0.00194976	0.038514
Internalizing	caudalmiddlefrontal	Area	0.0118004	0.01134	1.0406	8917	7200.64	0.298097	0.984612
Externalizing	cuneus	Area	-0.00290199	0.0114317	-0.253854	8903	8736.53	0.799614	0.934967
P-Factor	cuneus	Area	-0.0569387	0.0112657	-5.05416	8903	8893.9	4.40903e-07	2.72558e-06
Internalizing	cuneus	Area	0.0239498	0.0112583	2.12729	8903	8845.63	0.0334234	0.984612
P-Factor	entorhinal	Area	-0.0522825	0.0112273	-4.65674	8895	8884.65	3.25914e-06	1.64164e-05
Internalizing	entorhinal	Area	-0.00289052	0.0112257	-0.25749	8895	8857.5	0.796806	0.984612
Externalizing	entorhinal	Area	-0.036462	0.0113911	-3.20091	8895	8779.1	0.00137484	0.0373956
Externalizing	frontalpole	Area	-0.0296355	0.0114692	-2.58393	8923	8651.48	0.00978436	0.102359
P-Factor	frontalpole	Area	-0.0569884	0.0113124	-5.03769	8923	8914	4.80437e-07	2.84085e-06
Internalizing	frontalpole	Area	0.0161611	0.0113046	1.4296	8923	8844.53	0.152867	0.984612
Internalizing	fusiform	Area	0.0294307	0.0117057	2.51422	8925	8865	0.0119473	0.783011
P-Factor	fusiform	Area	-0.0771487	0.0117039	-6.59169	8925	8915.96	4.59499e-11	3.90574e-10
Externalizing	fusiform	Area	-0.035429	0.0118816	-2.98184	8925	8755.47	0.00287314	0.0488433
P-Factor	inferiorparietal	Area	-0.0836913	0.0118577	-7.058	8925	8538.35	1.82119e-12	2.25166e-11
Internalizing	inferiorparietal	Area	0.00583807	0.0117439	0.497115	8925	6374.51	0.619125	0.984612
Externalizing	inferiorparietal	Area	-0.0387423	0.0118345	-3.27367	8925	4891.99	0.00106899	0.0363458
Externalizing	inferiortemporal	Area	-0.0338575	0.0119566	-2.8317	8928	6280.05	0.00464483	0.0631697
Internalizing	inferiortemporal	Area	0.0235406	0.0118363	1.98885	8928	7492.56	0.0467543	0.984612
P-Factor	inferiortemporal	Area	-0.0852028	0.0119037	-7.15767	8928	8742.67	8.86843e-13	1.30007e-11
Internalizing	insula	Area	0.0102408	0.0116056	0.882404	8908	8576.34	0.377583	0.984612
P-Factor	insula	Area	-0.0782837	0.0116222	-6.73569	8908	8888.62	1.73282e-11	1.68331e-10
Externalizing	insula	Area	-0.0122446	0.0117632	-1.04092	8908	8055.75	0.297943	0.698059
Externalizing	isthmuscingulate	Area	-0.0208418	0.0113952	-1.82901	8891	8815.85	0.0674319	0.241335
Internalizing	isthmuscingulate	Area	0.017912	0.0112208	1.59632	8891	8864.14	0.110454	0.984612
P-Factor	isthmuscingulate	Area	-0.0504533	0.0112201	-4.4967	8891	8879.8	6.98926e-06	3.27772e-05
Externalizing	lateraloccipital	Area	-0.017036	0.0122861	-1.3866	8925	4979.75	0.165624	0.63549
Internalizing	lateraloccipital	Area	0.0199628	0.0121767	1.63943	8925	6542.57	0.101171	0.984612
P-Factor	lateraloccipital	Area	-0.0803274	0.0122898	-6.53609	8925	8567.99	6.67522e-11	5.34017e-10
Internalizing	lateralorbitofrontal	Area	0.0276241	0.0115045	2.40116	8922	8768.22	0.0163637	0.783011
Externalizing	lateralorbitofrontal	Area	-0.0137547	0.0116785	-1.17778	8922	8584.56	0.238918	0.60172
P-Factor	lateralorbitofrontal	Area	-0.0781732	0.0115111	-6.79108	8922	8910.9	1.18416e-11	1.34205e-10
P-Factor	lingual	Area	-0.0529386	0.0110698	-4.78226	8916	8906.98	1.76119e-06	9.21237e-06
Externalizing	lingual	Area	-0.019419	0.0112283	-1.72947	8916	8706.23	0.0837604	0.569571
Internalizing	lingual	Area	0.010358	0.0110627	0.936302	8916	8843.87	0.349143	0.984612
P-Factor	medialorbitofrontal	Area	-0.0664065	0.0114964	-5.77629	8916	8901.63	7.89297e-09	5.64971e-08
Internalizing	medialorbitofrontal	Area	0.0115719	0.0114831	1.00773	8916	8720.18	0.313613	0.984612
Externalizing	medialorbitofrontal	Area	0.000618488	0.0116484	0.0530963	8916	8434.29	0.957656	0.957656
Internalizing	middletemporal	Area	0.0161865	0.0118152	1.36996	8923	6508.39	0.170745	0.984612
Externalizing	middletemporal	Area	-0.0571414	0.0119035	-4.80039	8923	5070.17	1.62904e-06	0.00022155
P-Factor	middletemporal	Area	-0.0883049	0.0119214	-7.40724	8923	8566.49	1.41193e-13	3.20037e-12
Externalizing	paracentral	Area	-0.0187281	0.0110937	-1.68817	8893	8879.76	0.0914128	0.498847
P-Factor	paracentral	Area	-0.0479549	0.0109113	-4.39497	8893	8874.88	1.12074e-05	4.91681e-05
Internalizing	paracentral	Area	-0.00380422	0.010918	-0.348436	8893	8883.96	0.727521	0.984612
P-Factor	parahippocampal	Area	-0.0457821	0.0111501	-4.10599	8869	8859.91	4.06209e-05	0.000162483
Externalizing	parahippocampal	Area	-0.0320269	0.0113039	-2.83327	8869	8671.56	0.00461803	0.0631697
Internalizing	parahippocampal	Area	0.00903654	0.0111396	0.811209	8869	8783.75	0.417268	0.984612
Internalizing	parsopercularis	Area	0.0115597	0.0112477	1.02774	8908	8249.53	0.3041	0.984612
P-Factor	parsopercularis	Area	-0.0555749	0.0112949	-4.92035	8908	8833.18	8.79484e-07	4.98374e-06
Externalizing	parsopercularis	Area	-0.0109032	0.0113911	-0.957171	8908	7590.71	0.338511	0.628385
P-Factor	parsorbitalis	Area	-0.0885935	0.0117626	-7.53181	8920	8910.58	5.49222e-14	1.86736e-12
Internalizing	parsorbitalis	Area	0.00629479	0.0117791	0.534402	8920	8869.37	0.593077	0.984612
Externalizing	parsorbitalis	Area	-0.0166599	0.0119595	-1.39302	8920	8787.32	0.163648	0.437555
Internalizing	parstriangularis	Area	0.012833	0.0111046	1.15565	8935	8247.69	0.24786	0.999283
P-Factor	parstriangularis	Area	-0.0599627	0.0111511	-5.3773	8935	8855.72	7.75368e-08	5.02143e-07
Externalizing	parstriangularis	Area	0.000859447	0.011248	0.0764086	8935	7588.35	0.939096	0.957656
P-Factor	pericalcarine	Area	-0.0477581	0.010725	-4.45296	8922	8912.84	8.57239e-06	3.88615e-05
Externalizing	pericalcarine	Area	0.000860298	0.0108828	0.0790514	8922	8806.62	0.936994	0.957656
Internalizing	pericalcarine	Area	0.0255225	0.0107179	2.38131	8922	8881.24	0.0172723	0.783011
P-Factor	postcentral	Area	-0.0893414	0.0120176	-7.43419	8917	8232.81	1.1577e-13	3.14895e-12
Internalizing	postcentral	Area	0.00602955	0.0118672	0.508086	8917	5321.38	0.611414	0.984612
Externalizing	postcentral	Area	-0.0321003	0.0119423	-2.68794	8917	3771.54	0.00722096	0.0892773
Externalizing	posteriorcingulate	Area	-0.0230976	0.0113867	-2.02848	8894	8880.7	0.042541	0.361599
P-Factor	posteriorcingulate	Area	-0.0738899	0.0111841	-6.60671	8894	8874.55	4.15553e-11	3.76768e-10
Internalizing	posteriorcingulate	Area	0.00200303	0.01121	0.178682	8894	8885	0.858191	0.984612
Externalizing	precentral	Area	-0.040437	0.0121051	-3.3405	8899	3776.75	0.000844412	0.0363458
Internalizing	precentral	Area	0.013171	0.0120452	1.09347	8899	5358.88	0.274238	0.984612
P-Factor	precentral	Area	-0.0872194	0.0122018	-7.14809	8899	8150.85	9.55935e-13	1.30007e-11
Externalizing	precuneus	Area	-0.0106063	0.0118734	-0.893281	8922	8911.06	0.371731	0.557812
Internalizing	precuneus	Area	0.0235179	0.0116839	2.01285	8922	8912.87	0.0441608	0.984612
P-Factor	precuneus	Area	-0.0786456	0.0116624	-6.7435	8922	8902.84	1.64245e-11	1.68331e-10
P-Factor	rostralanteriorcingulate	Area	-0.0668169	0.0111891	-5.97162	8931	8913.93	2.43892e-09	1.84274e-08
Externalizing	rostralanteriorcingulate	Area	-0.0161255	0.0113815	-1.41681	8931	8909.69	0.156573	0.875111
Internalizing	rostralanteriorcingulate	Area	0.0136138	0.0112018	1.21533	8931	8921.47	0.224274	0.984612
P-Factor	rostralmiddlefrontal	Area	-0.103716	0.011937	-8.68864	8923	8209.94	4.37827e-18	5.95444e-16
Internalizing	rostralmiddlefrontal	Area	0.0197882	0.0117907	1.67828	8923	5174.04	0.0933521	0.999283
Externalizing	rostralmiddlefrontal	Area	-0.0233581	0.0118561	-1.97014	8923	3573.8	0.0488996	0.391197
P-Factor	superiorfrontal	Area	-0.102383	0.0119689	-8.55414	8918	8686.53	1.38999e-17	9.45194e-16
Externalizing	superiorfrontal	Area	-0.0255768	0.0120276	-2.12651	8918	5989.91	0.0335015	0.23394
Internalizing	superiorfrontal	Area	0.0211616	0.0119026	1.7779	8918	7220.55	0.0754624	0.984612
Externalizing	superiorparietal	Area	-0.0163993	0.0118739	-1.38112	8925	5315.56	0.167301	0.437555
P-Factor	superiorparietal	Area	-0.0644641	0.0118727	-5.42962	8925	8585.42	5.80179e-08	3.94522e-07
Internalizing	superiorparietal	Area	0.0096984	0.01176	0.824695	8925	6680.77	0.409574	0.984612
Externalizing	superiortemporal	Area	-0.0462608	0.0117076	-3.95134	8919	4448.78	7.89202e-05	0.00536657
Internalizing	superiortemporal	Area	0.019238	0.0116243	1.65498	8919	5940	0.0979817	0.984612
P-Factor	superiortemporal	Area	-0.0898128	0.0117452	-7.64679	8919	8429.29	2.28731e-14	1.03691e-12
Externalizing	supramarginal	Area	-0.036741	0.0118716	-3.09487	8916	4074.32	0.00198234	0.038514
Internalizing	supramarginal	Area	0.00916402	0.0118	0.776612	8916	5676.09	0.43742	0.984612
P-Factor	supramarginal	Area	-0.0873037	0.0119394	-7.31225	8916	8308.49	2.87102e-13	4.88073e-12
Externalizing	temporalpole	Area	-0.0265091	0.011203	-2.36624	8913	8875.56	0.017991	0.17477
Internalizing	temporalpole	Area	0.0076902	0.0110316	0.697108	8913	8901.21	0.485754	0.984612
P-Factor	temporalpole	Area	-0.0481685	0.011029	-4.36743	8913	8897.28	1.27142e-05	5.40353e-05
Externalizing	transversetemporal	Area	-0.0165402	0.0110967	-1.49055	8914	8849.76	0.136114	0.420717
P-Factor	transversetemporal	Area	-0.0507325	0.010925	-4.64372	8914	8901.26	3.47088e-06	1.68586e-05
Internalizing	transversetemporal	Area	0.0116483	0.0109267	1.06604	8914	8892.62	0.286436	0.984612
P-Factor	banksst	ND	0.0312872	0.0128026	2.44381	8309	3479.72	0.0145822	0.0991591
Externalizing	banksst	ND	0.013688	0.0118145	1.15858	8309	487.424	0.247196	0.665129
Internalizing	banksst	ND	0.00777657	0.0120555	0.645065	8309	901.757	0.519049	0.984612
P-Factor	caudalanteriorcingulate	ND	0.0319615	0.0149838	2.13307	8345	760.522	0.0332385	0.115909
Externalizing	caudalanteriorcingulate	ND	0.00644836	0.0124804	0.516679	8345	148.515	0.606149	0.915958
Internalizing	caudalanteriorcingulate	ND	0.00120491	0.0130809	0.0921127	8345	217.018	0.926694	0.984612
P-Factor	caudalmiddlefrontal	ND	0.0413518	0.0133521	3.09703	8317	2386.59	0.00197746	0.0268935
Externalizing	caudalmiddlefrontal	ND	0.0167737	0.0120874	1.38771	8317	361.556	0.166081	0.609364
Internalizing	caudalmiddlefrontal	ND	-0.00479939	0.0123796	-0.387684	8317	604.62	0.698386	0.984612
Internalizing	cuneus	ND	-0.022127	0.0124595	-1.77591	8349	552.863	0.0762972	0.984612
Externalizing	cuneus	ND	0.0130333	0.0121383	1.07373	8349	313.429	0.283771	0.934967
P-Factor	cuneus	ND	0.0174738	0.0134559	1.2986	8349	2544.99	0.194198	0.52822
Internalizing	entorhinal	ND	0.0173172	0.0126599	1.36788	8400	436.101	0.172055	0.984612
Externalizing	entorhinal	ND	-0.0130486	0.0123974	-1.05253	8400	288.465	0.293439	0.609364
P-Factor	entorhinal	ND	-0.00223193	0.0138592	-0.161044	8400	1680.88	0.872078	0.872078
Internalizing	frontalpole	ND	0.0126087	0.0118377	1.06513	8354	1211.98	0.287028	0.984612
Externalizing	frontalpole	ND	-0.0183894	0.01171	-1.5704	8354	700.601	0.116772	0.84732
P-Factor	frontalpole	ND	0.0307805	0.0124521	2.47192	8354	4309.18	0.0134774	0.0661061
Internalizing	fusiform	ND	0.0121841	0.0124874	0.975717	8323	505.193	0.329672	0.984612
P-Factor	fusiform	ND	0.0168914	0.0136022	1.24181	8323	2038.97	0.214449	0.280434
Externalizing	fusiform	ND	0.00837729	0.0121344	0.690376	8323	294.515	0.490501	0.623409
Internalizing	inferioremporal	ND	0.0243555	0.0127216	1.9145	8336	394.019	0.0562799	0.984612
P-Factor	inferioremporal	ND	0.0273555	0.0140038	1.95343	8336	1494.1	0.0509551	0.20382
Externalizing	inferioremporal	ND	-0.00770634	0.0123054	-0.626257	8336	244.34	0.531731	0.623409
P-Factor	inferiorparietal	ND	0.0258241	0.0124113	2.08069	8301	4499.81	0.0375184	0.182232
Internalizing	inferiorparietal	ND	0.00277169	0.0118537	0.233825	8301	1334.63	0.815157	0.984612
Externalizing	inferiorparietal	ND	0.0117826	0.0117055	1.00659	8301	714.018	0.314473	0.678863
Internalizing	insula	ND	0.0160741	0.0144354	1.11352	8327	101.827	0.268105	0.984612
Externalizing	insula	ND	0.0116833	0.0131892	0.885826	8327	73.0443	0.378618	0.698059
P-Factor	insula	ND	0.0361079	0.0175821	2.05368	8327	261.494	0.0410014	0.123915
Externalizing	isthmuscingulate	ND	0.00909822	0.0114701	0.793209	8327	1290.08	0.427802	0.606053
P-Factor	isthmuscingulate	ND	-0.00207281	0.0118974	-0.174223	8327	6295.92	0.861696	0.872078
Internalizing	isthmuscingulate	ND	-0.00693332	0.0115425	-0.600676	8327	2594.86	0.548109	0.984612
Externalizing	lateraloccipital	ND	0.00877903	0.0121399	0.723155	8315	389.784	0.470018	0.63549
Internalizing	lateraloccipital	ND	-0.00705334	0.0123359	-0.571775	8315	674.686	0.567665	0.984612
P-Factor	lateraloccipital	ND	0.0290843	0.01325	2.19504	8315	2959.41	0.0282383	0.163925
Externalizing	lateralorbitofrontal	ND	0.0058731	0.0125772	0.466965	8332	165.708	0.641138	0.703184
P-Factor	lateralorbitofrontal	ND	0.0415701	0.0147999	2.8088	8332	882.24	0.00508244	0.0316842
Internalizing	lateralorbitofrontal	ND	0.0020487	0.0131293	0.156041	8332	261.278	0.876121	0.984612
Externalizing	lingual	ND	0.0177202	0.0124964	1.41803	8332	195.197	0.157777	0.766168
Internalizing	lingual	ND	-0.0114233	0.0130037	-0.878469	8332	335.555	0.380318	0.984612
P-Factor	lingual	ND	0.0137068	0.0143801	0.953183	8332	1424.6	0.340659	0.428978
P-Factor	medialorbitofrontal	ND	0.0314221	0.0174737	1.79825	8355	286.085	0.0731919	0.174633
Externalizing	medialorbitofrontal	ND	-0.00578892	0.0132643	-0.436427	8355	75.1249	0.663778	0.957656
Internalizing	medialorbitofrontal	ND	0.0123193	0.0142677	0.863437	8355	105.267	0.38986	0.984612
P-Factor	middletemporal	ND	0.0451592	0.0135407	3.33507	8336	1825.58	0.000869863	0.0147877
Externalizing	middletemporal	ND	0.01736	0.0120874	1.43621	8336	279.587	0.152062	0.498847
Internalizing	middletemporal	ND	-0.00484956	0.0124084	-0.390829	8336	457.937	0.696106	0.984612
Externalizing	paracentral	ND	0.0233319	0.0115866	2.01369	8317	812.134	0.0443713	0.498847
Internalizing	paracentral	ND	-0.00404119	0.0117516	-0.343885	8317	1552.4	0.73098	0.984612
P-Factor	paracentral	ND	0.00545427	0.0122704	0.444505	8317	4626.18	0.656698	0.726747
Internalizing	parahippocampal	ND	0.0114091	0.012262	0.930442	8366	728.041	0.352451	0.984612
P-Factor	parahippocampal	ND	0.00572279	0.0131154	0.43634	8366	2904.29	0.662623	0.726747
Externalizing	parahippocampal	ND	-0.0136629	0.0120949	-1.12964	8366	448.744	0.259231	0.660811
Externalizing	parsopercularis	ND	0.0147858	0.0120938	1.22259	8332	302.311	0.222437	0.628385
Internalizing	parsopercularis	ND	-0.00486252	0.0124759	-0.389752	8332	489.462	0.696889	0.984612
P-Factor	parsopercularis	ND	0.0376177	0.0135595	2.77426	8332	1755.4	0.00559132	0.0475263
Externalizing	parsorbitalis	ND	0.00748067	0.0115931	0.645272	8313	934.537	0.51891	0.623409
Internalizing	parsorbitalis	ND	-0.00687255	0.0116989	-0.587452	8313	1818.9	0.556973	0.984612
P-Factor	parsorbitalis	ND	0.049771	0.0121427	4.09883	8313	5487.3	4.21243e-05	0.00145904
P-Factor	parstriangularis	ND	0.0353499	0.0127244	2.77812	8325	4143.54	0.005492	0.0316842
Internalizing	parstriangularis	ND	0.000262612	0.0120979	0.0217073	8325	1065.18	0.982685	0.999283
Externalizing	parstriangularis	ND	0.0220599	0.0118469	1.86208	8325	523.315	0.0631517	0.670627
Externalizing	pericalcarine	ND	0.023575	0.0117732	2.00243	8343	720.924	0.0456128	0.84732
P-Factor	pericalcarine	ND	0.0199707	0.0124847	1.59962	8343	4437.71	0.109755	0.339241
Internalizing	pericalcarine	ND	-0.0128979	0.0118785	-1.08581	8343	1229.58	0.277774	0.984612
P-Factor	postcentral	ND	0.0249451	0.012537	1.98972	8337	3668.11	0.0466964	0.19846
Externalizing	postcentral	ND	0.0143544	0.0117093	1.2259	8337	639.743	0.220689	0.628385
Internalizing	postcentral	ND	-0.00253836	0.011906	-0.2132	8337	1154.37	0.831209	0.984612
Externalizing	posteriorcingulate	ND	0.00775282	0.0122631	0.632205	8316	269.567	0.527789	0.623409
P-Factor	posteriorcingulate	ND	0.0110208	0.0138265	0.797079	8316	1865.41	0.425507	0.49887
Internalizing	posteriorcingulate	ND	-0.0146423	0.0126507	-1.15744	8316	442.054	0.247719	0.984612
Internalizing	precentral	ND	0.00270302	0.0122736	0.22023	8313	691.167	0.825757	0.984612
Externalizing	precentral	ND	0.0142288	0.0119811	1.1876	8313	392.68	0.235707	0.498847
P-Factor	precentral	ND	0.0288177	0.0131849	2.18565	8313	2653.97	0.028928	0.109284
Externalizing	precuneus	ND	0.0141551	0.011629	1.21722	8306	759.683	0.223897	0.557812
Internalizing	precuneus	ND	-0.00114561	0.0117913	-0.0971573	8306	1487.32	0.922615	0.984612
P-Factor	precuneus	ND	0.0163027	0.0123202	1.32325	8306	4698.52	0.185818	0.263242
Externalizing	rostralanteriorcingulate	ND	0.00105747	0.0131361	0.0805006	8355	102.375	0.935996	0.935996
Internalizing	rostralanteriorcingulate	ND	0.0104481	0.0136416	0.765902	8355	135.814	0.445064	0.984612
P-Factor	rostralanteriorcingulate	ND	0.0276765	0.0162874	1.69926	8355	379.068	0.0900909	0.195548
Internalizing	rostralmiddlefrontal	ND	1.12544e-05	0.0125133	0.000899396	8331	468.818	0.999283	0.999283
Externalizing	rostralmiddlefrontal	ND	0.0204523	0.0122273	1.67268	8331	295.7	0.0954473	0.665129
P-Factor	rostralmiddlefrontal	ND	0.0554316	0.0135993	4.07605	8331	1685.92	4.79373e-05	0.00145904
Externalizing	superioremporal	ND	0.0207296	0.0122119	1.69749	8329	228.42	0.0909653	0.498847
P-Factor	superioremporal	ND	0.0202113	0.0139998	1.44369	8329	1271.3	0.149074	0.404299
Internalizing	superioremporal	ND	0.00213158	0.0126324	0.168739	8329	355.454	0.866098	0.984612
Externalizing	superiorfrontal	ND	0.0112175	0.0123153	0.91086	8316	259.598	0.363214	0.746262
P-Factor	superiorfrontal	ND	0.0556037	0.013878	4.0066	8316	1633.19	6.43694e-05	0.00145904
Internalizing	superiorfrontal	ND	0.00133073	0.0126755	0.104985	8316	429.252	0.916437	0.984612
Externalizing	superiorparietal	ND	0.0162734	0.0119087	1.36652	8313	459.425	0.172444	0.665129
P-Factor	superiorparietal	ND	0.0218838	0.0129273	1.69284	8313	3186.54	0.0905845	0.271022
Internalizing	superiorparietal	ND	0.00370325	0.0121166	0.305633	8313	818.574	0.759962	0.984612
Externalizing	supramarginal	ND	0.0184094	0.0117128	1.57173	8312	591.569	0.116547	0.609364
Internalizing	supramarginal	ND	-0.00328605	0.0119462	-0.27507	8312	1071.07	0.783315	0.984612
P-Factor	supramarginal	ND	0.0236644	0.0126072	1.87705	8312	3680.39	0.06059	0.228895
Internalizing	temporalpole	ND	-0.00690213	0.0127679	-0.540584	8383	350.14	0.589138	0.984612
Externalizing	temporalpole	ND	0.00309196	0.01235	0.250362	8383	214.864	0.802547	0.826866
P-Factor	temporalpole	ND	0.0126614	0.0141084	0.897441	8383	1460.07	0.369631	0.448838
Internalizing	transversetemporal	ND	0.00486834	0.0129011	0.377359	8358	271.729	0.706202	0.984612
P-Factor	transversetemporal	ND	-0.00438312	0.0146052	-0.300107	8358	982.122	0.764159	0.811919
Externalizing	transversetemporal	ND	0.0134554	0.0124408	1.08156	8358	181.603	0.280882	0.665129
Externalizing	banksst	T1w/T2w	0.017207	0.0112178	1.53391	8515	2151.94	0.125199	0.665129
Internalizing	banksst	T1w/T2w	0.00845213	0.0111945	0.755028	8515	3689.46	0.45028	0.984612
P-Factor	banksst	T1w/T2w	0.0140155	0.0114444	1.22466	8515	7639.1	0.220741	0.288661
Externalizing	caudalanteriorcingulate	T1w/T2w	-0.00128022	0.0115029	-0.111296	8497	938.751	0.911406	0.942868
Internalizing	caudalanteriorcingulate	T1w/T2w	0.0150715	0.0115826	1.30123	8497	1648.35	0.193363	0.984612
P-Factor	caudalanteriorcingulate	T1w/T2w	0.0500152	0.0120799	4.14036	8497	5110.01	3.52348e-05	0.0023259
Externalizing	caudalmiddlefrontal	T1w/T2w	0.00963427	0.0113138	0.85155	8493	1750.18	0.39458	0.609364
Internalizing	caudalmiddlefrontal	T1w/T2w	0.00468892	0.0113022	0.414869	8493	3002.82	0.678268	0.984612
P-Factor	caudalmiddlefrontal	T1w/T2w	0.0319722	0.0116196	2.75158	8493	7099.17	0.00594586	0.0275498
Externalizing	cuneus	T1w/T2w	0.00302189	0.0122337	0.247013	8525	210.252	0.805139	0.934967
P-Factor	cuneus	T1w/T2w	0.00677961	0.0140929	0.481065	8525	1649.81	0.630534	0.654307
Internalizing	cuneus	T1w/T2w	0.00837499	0.0127181	0.658508	8525	372.097	0.510619	0.984612
Internalizing	entorhinal	T1w/T2w	-0.00532485	0.0124128	-0.428982	8516	582.039	0.668095	0.984612
Externalizing	entorhinal	T1w/T2w	0.00994669	0.0121143	0.821068	8516	320.775	0.412217	0.609364
P-Factor	entorhinal	T1w/T2w	0.0311365	0.0134037	2.32298	8516	2747.94	0.0202527	0.0971608
Internalizing	frontalpole	T1w/T2w	0.00619098	0.0113253	0.54665	8498	3328.55	0.584656	0.984612
P-Factor	frontalpole	T1w/T2w	0.0280454	0.0116002	2.41767	8498	7359.7	0.0156442	0.0661061
Externalizing	frontalpole	T1w/T2w	0.00149449	0.0113384	0.131808	8498	1962.38	0.89515	0.942868
P-Factor	fusiform	T1w/T2w	0.0268717	0.0125874	2.1348	8526	4479.25	0.0328314	0.131325
Internalizing	fusiform	T1w/T2w	0.00465079	0.0119297	0.38985	8526	1061.7	0.696726	0.984612
Externalizing	fusiform	T1w/T2w	0.0196997	0.0117732	1.67326	8526	572.373	0.0948225	0.614089
Internalizing	inferiorparietal	T1w/T2w	0.00679538	0.0111075	0.611785	8511	4529.07	0.540711	0.984612
P-Factor	inferiorparietal	T1w/T2w	0.00685496	0.0113138	0.605895	8511	7937.91	0.544602	0.568924
Externalizing	inferiorparietal	T1w/T2w	0.00329644	0.0111527	0.295574	8511	2747.94	0.767578	0.932059
Externalizing	inferiortemporal	T1w/T2w	0.0158864	0.012155	1.30699	8510	266.637	0.192343	0.623409
Internalizing	inferiortemporal	T1w/T2w	0.00101016	0.0125007	0.0808082	8510	487.545	0.935628	0.984612
P-Factor	inferiortemporal	T1w/T2w	0.0225099	0.0135817	1.65737	8510	2824.32	0.0975552	0.210595
P-Factor	insula	T1w/T2w	0.0260903	0.0113399	2.30076	8501	7483.38	0.0214325	0.0971608
Internalizing	insula	T1w/T2w	0.0139064	0.0111114	1.25154	8501	4286.16	0.210805	0.984612
Externalizing	insula	T1w/T2w	0.0149877	0.0111539	1.34372	8501	2849.79	0.179145	0.698059
Internalizing	isthmuscingulate	T1w/T2w	0.0229317	0.0125288	1.83032	8505	571.386	0.0677231	0.984612
P-Factor	isthmuscingulate	T1w/T2w	0.0349158	0.0135386	2.57898	8505	2797.1	0.00995997	0.0564398
Externalizing	isthmuscingulate	T1w/T2w	0.0267537	0.0123208	2.17143	8505	330.382	0.0306101	0.434175
Internalizing	lateraloccipital	T1w/T2w	0.00435767	0.0115035	0.378813	8505	1932.1	0.704868	0.984612
P-Factor	lateraloccipital	T1w/T2w	0.0215843	0.0119322	1.80891	8505	6238.68	0.0705138	0.168243
Externalizing	lateraloccipital	T1w/T2w	0.0139949	0.01147	1.22014	8505	1096.49	0.222676	0.63549
Internalizing	lateralorbitofrontal	T1w/T2w	0.00567121	0.0111227	0.509878	8488	4382.05	0.610163	0.984612
P-Factor	lateralorbitofrontal	T1w/T2w	0.0364915	0.0113327	3.22003	8488	7781.36	0.00128703	0.0145863
Externalizing	lateralorbitofrontal	T1w/T2w	0.0113006	0.0111674	1.01193	8488	2752.58	0.311658	0.703184
Internalizing	lingual	T1w/T2w	0.000820305	0.0131028	0.0626053	8529	267.361	0.950128	0.984612
Externalizing	lingual	T1w/T2w	0.00685777	0.0125618	0.545923	8529	157.158	0.585893	0.766168
P-Factor	lingual	T1w/T2w	0.0170558	0.0148111	1.15156	8529	1293.64	0.249714	0.428978
Internalizing	medialorbitofrontal	T1w/T2w	0.00478929	0.0114604	0.417897	8489	2265.82	0.676062	0.984612
P-Factor	medialorbitofrontal	T1w/T2w	0.0400233	0.0118468	3.37839	8489	6477.5	0.000733403	0.00997428
Externalizing	medialorbitofrontal	T1w/T2w	0.000634996	0.0114081	0.055662	8489	1199.15	0.95562	0.957656
Internalizing	middletemporal	T1w/T2w	0.000788653	0.012157	0.0648722	8503	649.726	0.948296	0.984612
Externalizing	middletemporal	T1w/T2w	0.0173222	0.0118936	1.45643	8503	360.006	0.146145	0.498847
P-Factor	middletemporal	T1w/T2w	0.0212666	0.0130445	1.63031	8503	3615.64	0.103123	0.212496
Internalizing	paracentral	T1w/T2w	0.0120132	0.0114903	1.04551	8525	2464.74	0.29589	0.984612
P-Factor	paracentral	T1w/T2w	0.0118931	0.0118844	1.00073	8525	6355.9	0.316995	0.479014
Externalizing	paracentral	T1w/T2w	0.0238483	0.0115021	2.07338	8525	1482.62	0.0383096	0.498847
Internalizing	parahippocampal	T1w/T2w	0.00845539	0.0125226	0.67521	8512	536.814	0.499833	0.984612
P-Factor	parahippocampal	T1w/T2w	0.0364567	0.0135617	2.68821	8512	2845.43	0.00722544	0.0446663
Externalizing	parahippocampal	T1w/T2w	0.0187193	0.0122529	1.52775	8512	290.574	0.127662	0.660811
Internalizing	parsopercularis	T1w/T2w	0.0100318	0.0109521	0.915969	8481	6096.42	0.359719	0.984612
P-Factor	parsopercularis	T1w/T2w	0.0194489	0.0110908	1.75361	8481	8220.15	0.0795342	0.180278
Externalizing	parsopercularis	T1w/T2w	0.0095085	0.011035	0.861668	8481	4397.77	0.388917	0.628385
Internalizing	parsorbitalis	T1w/T2w	0.0141193	0.0113311	1.24607	8474	2814.37	0.212843	0.984612
P-Factor	parsorbitalis	T1w/T2w	0.0351637	0.0116563	3.01671	8474	7083.52	0.00256444	0.0145319
Externalizing	parsorbitalis	T1w/T2w	0.0139468	0.0113205	1.23199	8474	1577.05	0.218135	0.623409
P-Factor	parstriangularis	T1w/T2w	0.0316372	0.011528	2.74438	8474	7355.4	0.00607717	0.0316842
Internalizing	parstriangularis	T1w/T2w	0.00976564	0.0112404	0.868801	8474	3305.23	0.385019	0.999283
Externalizing	parstriangularis	T1w/T2w	0.0133247	0.0112572	1.18366	8474	1945.97	0.236692	0.670627
P-Factor	pericalcarine	T1w/T2w	0.0080777	0.0135858	0.594569	8540	2266.42	0.552191	0.568924
Externalizing	pericalcarine	T1w/T2w	0.00932719	0.0121402	0.76829	8540	283.496	0.442954	0.84732
Internalizing	pericalcarine	T1w/T2w	0.00687455	0.0124641	0.551548	8540	498.612	0.581505	0.984612
Externalizing	postcentral	T1w/T2w	0.0148364	0.0113879	1.30283	8520	1177.74	0.192889	0.628385
P-Factor	postcentral	T1w/T2w	0.0109971	0.0118396	0.928844	8520	6340.15	0.353005	0.387167
Internalizing	postcentral	T1w/T2w	0.00827763	0.0114385	0.723667	8520	2212.27	0.469347	0.984612
Externalizing	posteriorcingulate	T1w/T2w	0.0216961	0.0117797	1.84181	8498	631.5	0.0659713	0.623409
P-Factor	posteriorcingulate	T1w/T2w	0.0454239	0.0125473	3.62022	8498	4456.16	0.000297621	0.00537745
Internalizing	posteriorcingulate	T1w/T2w	0.0170504	0.0118945	1.43347	8498	1145.93	0.151995	0.984612
Internalizing	precentral	T1w/T2w	0.00866326	0.0113686	0.762033	8502	2629	0.446109	0.984612
P-Factor	precentral	T1w/T2w	0.0238482	0.0117287	2.03333	8502	6754.72	0.0420583	0.109284
Externalizing	precentral	T1w/T2w	0.02178	0.0113642	1.91654	8502	1492.41	0.0554871	0.498449
P-Factor	precuneus	T1w/T2w	0.0174311	0.0124241	1.40301	8514	4644.17	0.160681	0.263242
Internalizing	precuneus	T1w/T2w	0.0114058	0.011808	0.965945	8514	1268.67	0.334256	0.984612
Externalizing	precuneus	T1w/T2w	0.0122926	0.0117074	1.04999	8514	723.572	0.294074	0.557812
Internalizing	rostralanteriorcingulate	T1w/T2w	0.0112702	0.0110982	1.0155	8489	4331.2	0.309922	0.984612
P-Factor	rostralanteriorcingulate	T1w/T2w	0.0450733	0.0113136	3.98401	8489	7449.95	6.8409e-05	0.0023259
Externalizing	rostralanteriorcingulate	T1w/T2w	-0.00246726	0.0111552	-0.221175	8489	2927.23	0.824971	0.935996
Internalizing	rostralmiddlefrontal	T1w/T2w	0.00747512	0.0111879	0.668141	8493	4230.06	0.50408	0.999283
Externalizing	rostralmiddlefrontal	T1w/T2w	0.00119533	0.0112161	0.106573	8493	2410.9	0.915137	0.942868
P-Factor	rostralmiddlefrontal	T1w/T2w	0.0354555	0.0114021	3.10956	8493	7834.38	0.00188035	0.0121775
Externalizing	superiorfrontal	T1w/T2w	0.00488015	0.0113578	0.429675	8510	1446.3	0.667496	0.840551
P-Factor	superiorfrontal	T1w/T2w	0.042278	0.0117326	3.60346	8510	6592.4	0.00031632	0.00358496
Internalizing	superiorfrontal	T1w/T2w	0.0137543	0.0113785	1.2088	8510	2586.1	0.226851	0.984612
Externalizing	superiorparietal	T1w/T2w	0.00732988	0.0111888	0.655107	8516	2732.61	0.512454	0.696938
P-Factor	superiorparietal	T1w/T2w	0.0148678	0.011377	1.30683	8516	7580.6	0.19131	0.271022
Internalizing	superiorparietal	T1w/T2w	0.00933767	0.0111365	0.838472	8516	4208.33	0.401813	0.984612
Externalizing	superiortemporal	T1w/T2w	0.0320938	0.0113583	2.82558	8502	1380.81	0.00478746	0.162774
Internalizing	superiortemporal	T1w/T2w	-0.000586171	0.0113881	-0.0514724	8502	2409.74	0.958953	0.984612
P-Factor	superiortemporal	T1w/T2w	0.0135283	0.0117497	1.15138	8502	6771.43	0.249617	0.404299
Internalizing	supramarginal	T1w/T2w	0.00919724	0.0113507	0.810278	8512	2755.72	0.41785	0.984612
P-Factor	supramarginal	T1w/T2w	0.0131444	0.0116786	1.12552	8512	7191.19	0.260407	0.407073
Externalizing	supramarginal	T1w/T2w	0.00937311	0.0113153	0.828354	8512	1411.5	0.40761	0.609364
Externalizing	temporalpole	T1w/T2w	0.011536	0.0113988	1.01204	8499	1235.15	0.311719	0.826866
P-Factor	temporalpole	T1w/T2w	0.0259139	0.0118789	2.18151	8499	6068.79	0.0291843	0.124033
Internalizing	temporalpole	T1w/T2w	-0.0172847	0.0114724	-1.50663	8499	2130.55	0.132053	0.984612
P-Factor	transversetemporal	T1w/T2w	0.0140949	0.0110173	1.27934	8506	8292.3	0.200813	0.546211
Externalizing	transversetemporal	T1w/T2w	0.0356261	0.0110008	3.2385	8506	5320.71	0.00120899	0.164422
Internalizing	transversetemporal	T1w/T2w	0.00244654	0.0108983	0.224489	8506	6623.37	0.822384	0.984612
P-Factor	banksst	Thick	-0.0234848	0.0109998	-2.13503	8929	8379.79	0.0327874	0.247727
Internalizing	banksst	Thick	-0.00261936	0.0108616	-0.241158	8929	5948.88	0.809441	0.984612
Externalizing	banksst	Thick	-0.00498762	0.0109507	-0.455461	8929	4318.48	0.6488	0.698059
Externalizing	caudalanteriorcingulate	Thick	0.0357311	0.0107254	3.33144	8920	7179.33	0.000868347	0.118095
P-Factor	caudalanteriorcingulate	Thick	0.00393718	0.0106655	0.369151	8920	8842.57	0.712024	0.7336
Internalizing	caudalanteriorcingulate	Thick	-0.00152541	0.0106045	-0.143845	8920	8159.54	0.885626	0.984612
Externalizing	caudalmiddlefrontal	Thick	0.0251392	0.0109169	2.30278	8913	3820.11	0.0213447	0.218454
P-Factor	caudalmiddlefrontal	Thick	-0.00483187	0.011011	-0.438823	8913	8142.82	0.660802	0.711863
Internalizing	caudalmiddlefrontal	Thick	0.00983727	0.0108512	0.906559	8913	5449.07	0.36468	0.984612
Externalizing	cuneus	Thick	-0.00217826	0.0113564	-0.19181	8913	5852.28	0.847898	0.934967
Internalizing	cuneus	Thick	-0.000606005	0.0112387	-0.0539214	8913	7541.69	0.956999	0.984612
P-Factor	cuneus	Thick	-0.00745163	0.0113176	-0.65841	8913	8795.98	0.510292	0.654307
Externalizing	entorhinal	Thick	0.0163781	0.010709	1.52937	8926	7847.61	0.126213	0.575915
Internalizing	entorhinal	Thick	0.00722134	0.0105678	0.683333	8926	8532.98	0.494415	0.984612
P-Factor	entorhinal	Thick	-0.0203438	0.0106071	-1.91795	8926	8905.4	0.0551494	0.286246
Internalizing	frontalpole	Thick	-0.0121608	0.0106349	-1.14348	8912	7625.75	0.252873	0.984612
P-Factor	frontalpole	Thick	0.0110796	0.0107161	1.03392	8912	8751.34	0.301202	0.487661
Externalizing	frontalpole	Thick	0.00806199	0.010761	0.749186	8912	6538.59	0.453772	0.84732
P-Factor	fusiform	Thick	-0.02076	0.0108983	-1.90488	8914	8853.3	0.0568282	0.280434
Externalizing	fusiform	Thick	0.0144301	0.0109776	1.3145	8914	7373.53	0.188719	0.614089
Internalizing	fusiform	Thick	-0.00181932	0.0108409	-0.167821	8914	8246.45	0.866728	0.984612
Externalizing	inferiorparietal	Thick	0.0188354	0.0116142	1.62175	8910	571.78	0.105409	0.575915
Internalizing	inferiorparietal	Thick	0.012936	0.0118249	1.09396	8910	1040.65	0.274224	0.984612
P-Factor	inferiorparietal	Thick	-0.0173827	0.0124472	-1.39652	8910	3567.53	0.162645	0.526659
Externalizing	inferiortemporal	Thick	0.026796	0.0111199	2.40974	8911	2763.4	0.0160288	0.218454
P-Factor	inferiortemporal	Thick	-0.00901992	0.011297	-0.798434	8911	7592.82	0.424644	0.599912
Internalizing	inferiortemporal	Thick	-0.000671306	0.0110859	-0.0605551	8911	4264.52	0.951716	0.984612
Externalizing	insula	Thick	-0.00507283	0.0108766	-0.466401	8906	7298.39	0.640943	0.698059
Internalizing	insula	Thick	0.0116199	0.0107436	1.08156	8906	8180.84	0.279479	0.984612
P-Factor	insula	Thick	-0.0137131	0.0108043	-1.26923	8906	8835.95	0.204391	0.408782
Internalizing	isthmuscingulate	Thick	-0.00280364	0.0105118	-0.266713	8914	8892.01	0.789696	0.984612
Externalizing	isthmuscingulate	Thick	0.0246314	0.0106724	2.30795	8914	8840.15	0.0210247	0.241335
P-Factor	isthmuscingulate	Thick	0.026555	0.0105196	2.52434	8914	8902.06	0.0116088	0.131566
Externalizing	lateraloccipital	Thick	0.00892176	0.012272	0.726999	8924	446.234	0.467608	0.63549
Internalizing	lateraloccipital	Thick	-0.00371921	0.0125387	-0.296618	8924	868.803	0.766829	0.984612
P-Factor	lateraloccipital	Thick	-0.0143172	0.0132283	-1.08232	8924	3201.01	0.279191	0.483656
P-Factor	lateralorbitofrontal	Thick	-0.0188714	0.0108391	-1.74104	8907	8828.16	0.0817112	0.231515
Internalizing	lateralorbitofrontal	Thick	-0.00721822	0.0107839	-0.669354	8907	8229.26	0.503289	0.984612
Externalizing	lateralorbitofrontal	Thick	0.0235542	0.010915	2.15797	8907	7368.09	0.0309626	0.467879
Internalizing	lingual	Thick	-0.00312463	0.0113289	-0.275811	8919	5975.38	0.782703	0.984612
P-Factor	lingual	Thick	-0.0154074	0.0114735	-1.34287	8919	8374.05	0.179351	0.428978
Externalizing	lingual	Thick	-0.0054241	0.011417	-0.475092	8919	4248.97	0.634746	0.766168
Externalizing	medialorbitofrontal	Thick	0.00767979	0.0110212	0.696818	8908	3476.12	0.485963	0.957656
P-Factor	medialorbitofrontal	Thick	0.0085695	0.0111241	0.770355	8908	8021.66	0.441112	0.599912
Internalizing	medialorbitofrontal	Thick	0.00228441	0.0109497	0.208628	8908	5043.15	0.834747	0.984612
P-Factor	middletemporal	Thick	-0.0131684	0.0123023	-1.07041	8916	3875.74	0.284503	0.483656
Externalizing	middletemporal	Thick	0.0213432	0.0115923	1.84115	8916	686.641	0.0660315	0.449014
Internalizing	middletemporal	Thick	-0.00379875	0.0117309	-0.323825	8916	1148.84	0.746129	0.984612
Externalizing	paracentral	Thick	0.0127512	0.0110158	1.15754	8916	5685.52	0.2471	0.498847
Internalizing	paracentral	Thick	-0.000295154	0.0109069	-0.0270613	8916	7227.33	0.978412	0.984612
P-Factor	paracentral	Thick	-0.0379695	0.0109954	-3.45321	8916	8662.06	0.00055661	0.0378495
P-Factor	parahippocampal	Thick	-0.030776	0.0108464	-2.83745	8936	8926.9	0.00455781	0.10331
Internalizing	parahippocampal	Thick	0.013125	0.0108281	1.21213	8936	8842.91	0.225496	0.984612
Externalizing	parahippocampal	Thick	0.0069902	0.01099	0.636048	8936	8668.34	0.524762	0.660811
Internalizing	parsopercularis	Thick	0.0165161	0.0109463	1.50883	8907	4680.48	0.131409	0.984612
Externalizing	parsopercularis	Thick	0.00911661	0.0109837	0.830009	8907	2919.37	0.406602	0.628385
P-Factor	parsopercularis	Thick	0.00575942	0.0111331	0.517324	8907	7813.28	0.604945	0.706787
P-Factor	parsorbitalis	Thick	0.00690405	0.0107207	0.643993	8909	8828.19	0.519597	0.654307
Externalizing	parsorbitalis	Thick	0.0337376	0.0107887	3.12714	8909	7410.56	0.00177202	0.120497
Internalizing	parsorbitalis	Thick	0.000220758	0.0106591	0.0207107	8909	8166.67	0.983477	0.984612
P-Factor	parstriangularis	Thick	0.0102063	0.0112435	0.907748	8912	7398.54	0.364041	0.538147
Internalizing	parstriangularis	Thick	0.0027521	0.0110009	0.250169	8912	3795.95	0.80247	0.999283
Externalizing	parstriangularis	Thick	0.0306833	0.0110461	2.77774	8912	2512.52	0.00551448	0.24999
P-Factor	pericalcarine	Thick	-0.0122098	0.0113342	-1.07725	8920	8355.72	0.281398	0.568924
Externalizing	pericalcarine	Thick	0.00820243	0.0112295	0.730439	8920	2947.44	0.46518	0.84732
Internalizing	pericalcarine	Thick	0.00471446	0.0111707	0.422037	8920	5055	0.673016	0.984612
Externalizing	postcentral	Thick	0.00962329	0.0114535	0.840208	8915	1293.18	0.400947	0.628385
Internalizing	postcentral	Thick	-0.0104478	0.0114975	-0.908696	8915	2225.54	0.363609	0.984612
P-Factor	postcentral	Thick	-0.0232129	0.0118652	-1.95638	8915	5909.62	0.0504676	0.286246
Internalizing	posteriorcingulate	Thick	-0.00887073	0.0105932	-0.837401	8910	8034.57	0.402392	0.984612
Externalizing	posteriorcingulate	Thick	0.0101044	0.0107184	0.942715	8910	6986.46	0.345859	0.623409
P-Factor	posteriorcingulate	Thick	0.0153816	0.0106609	1.44281	8910	8813.67	0.149109	0.49887
Internalizing	precentral	Thick	0.0206957	0.0113351	1.82581	8891	2267.61	0.0680099	0.984612
P-Factor	precentral	Thick	-0.0276605	0.0116819	-2.36781	8891	5875.5	0.0179258	0.121896
Externalizing	precentral	Thick	0.0149606	0.0113171	1.32195	8891	1395.86	0.1864	0.498449
P-Factor	precuneus	Thick	-0.0286604	0.0110386	-2.59638	8907	8674.56	0.00943705	0.197349
Externalizing	precuneus	Thick	0.016879	0.0110602	1.5261	8907	5692.68	0.12704	0.557812
Internalizing	precuneus	Thick	0.00662558	0.0109451	0.605346	8907	7135.86	0.544968	0.984612
P-Factor	rostralanteriorcingulate	Thick	0.0198838	0.0107692	1.84635	8918	8814.75	0.0648752	0.219372
Externalizing	rostralanteriorcingulate	Thick	0.00153392	0.0108292	0.141647	8918	6995.7	0.887363	0.935996
Internalizing	rostralanteriorcingulate	Thick	0.0196768	0.0106969	1.83948	8918	8018.68	0.0658817	0.984612
P-Factor	rostralmiddlefrontal	Thick	0.00708241	0.0117033	0.605163	8919	5813.82	0.545094	0.6619
Externalizing	rostralmiddlefrontal	Thick	0.0166244	0.0112586	1.4766	8919	1180.71	0.14005	0.595213
Internalizing	rostralmiddlefrontal	Thick	0.00221015	0.0113258	0.195143	8919	2118.65	0.8453	0.999283
Externalizing	superiorfrontal	Thick	0.0243006	0.0110496	2.19922	8921	2543.31	0.0279518	0.23394
Internalizing	superiorfrontal	Thick	0.00205857	0.0110212	0.186783	8921	4165.15	0.85184	0.984612
P-Factor	superiorfrontal	Thick	0.00478615	0.0112304	0.426179	8921	7656.86	0.669989	0.711863
Externalizing	superiorparietal	Thick	0.0259075	0.0113417	2.28428	8915	1573.9	0.0224879	0.436909
P-Factor	superiorparietal	Thick	-0.0210905	0.0116784	-1.80594	8915	6502.64	0.0709734	0.271022
Internalizing	superiorparietal	Thick	0.00265699	0.0113595	0.233901	8915	2684.98	0.81508	0.984612
P-Factor	superiortemporal	Thick	0.00372717	0.011608	0.321086	8923	6156.03	0.748156	0.748156
Internalizing	superiortemporal	Thick	-0.00962557	0.01128	-0.853329	8923	2560.24	0.393557	0.984612
Externalizing	superiortemporal	Thick	0.0181213	0.0112504	1.61072	8923	1490.02	0.107452	0.383943
Internalizing	supramarginal	Thick	0.0108412	0.0123108	0.880619	8916	528.234	0.378925	0.984612
Externalizing	supramarginal	Thick	0.0186744	0.0119225	1.56631	8916	313.746	0.118283	0.575915
P-Factor	supramarginal	Thick	-0.0130225	0.013231	-0.98424	8916	1944.04	0.32512	0.502458
Internalizing	temporalpole	Thick	0.00853675	0.0105849	0.806502	8885	8371.77	0.419976	0.984612
P-Factor	temporalpole	Thick	-0.0136418	0.0106362	-1.28257	8885	8845.87	0.199675	0.448838
Externalizing	temporalpole	Thick	-0.00476484	0.0107297	-0.44408	8885	7829.17	0.656997	0.826866
Internalizing	transversetemporal	Thick	-0.00566511	0.0107887	-0.525099	8913	8647.49	0.599528	0.984612
Externalizing	transversetemporal	Thick	0.00639281	0.010939	0.584408	8913	8191.94	0.558962	0.67874
P-Factor	transversetemporal	Thick	-0.0053136	0.0108281	-0.490722	8913	8895.04	0.623635	0.811919

## Sheet: S4.1_Psychopathology_model_sex
Psych-Factor	Area	MRI Modality	Estimate	StdError	Tstat	N	Df	Pval	fdr	SEX
P-Factor	banksst	Area	-0.0474653	0.0149611	-3.17257	4726	4518.5	0.00152107	0.00626866	M
P-Factor	banksst	Area	-0.0407463	0.0156923	-2.59657	4226	4110.52	0.00944945	0.0401602	F
Externalizing	banksst	Area	-0.0346215	0.0149169	-2.32096	4726	3823.84	0.0203415	0.461073	M
Internalizing	banksst	Area	0.0148979	0.0154382	0.965003	4226	3395.21	0.334612	0.998501	F
Externalizing	banksst	Area	-0.0160872	0.0155143	-1.03693	4226	3026.29	0.299852	0.592896	F
Internalizing	banksst	Area	0.0032082	0.0148698	0.215753	4726	4036.93	0.829191	0.984917	M
P-Factor	caudalanteriorcingulate	Area	-0.0811245	0.0154727	-5.24307	4226	4189.87	1.65708e-07	7.51212e-06	F
Internalizing	caudalanteriorcingulate	Area	0.0263508	0.0154912	1.70101	4226	4199.61	0.0890142	0.98962	F
Internalizing	caudalanteriorcingulate	Area	0.00670437	0.0147457	0.454666	4726	4666.99	0.649371	0.984917	M
Externalizing	caudalanteriorcingulate	Area	-0.0198137	0.0156601	-1.26524	4226	4196.85	0.205857	0.388841	F
P-Factor	caudalanteriorcingulate	Area	-0.0761856	0.014705	-5.18094	4726	4661.88	2.30086e-07	2.08611e-06	M
Externalizing	caudalanteriorcingulate	Area	-0.0208784	0.0148051	-1.41022	4726	4666.7	0.158542	0.673803	M
P-Factor	caudalmiddlefrontal	Area	-0.0497384	0.015364	-3.23733	4726	4446.45	0.00121541	0.00516548	M
Internalizing	caudalmiddlefrontal	Area	0.013642	0.0152601	0.893965	4726	3931.07	0.371395	0.984917	M
Externalizing	caudalmiddlefrontal	Area	-0.0354691	0.0159537	-2.22325	4226	3079.08	0.0262712	0.255206	F
Externalizing	caudalmiddlefrontal	Area	-0.0330105	0.0153327	-2.15295	4726	3654.65	0.0313879	0.597531	M
Internalizing	caudalmiddlefrontal	Area	0.0109958	0.0158654	0.693063	4226	3447.44	0.488316	0.98962	F
P-Factor	caudalmiddlefrontal	Area	-0.0582272	0.0161162	-3.61297	4226	4128.97	0.000306318	0.00208296	F
Externalizing	cuneus	Area	-0.000152542	0.0157977	-0.00965598	4226	3954.06	0.992296	0.992296	F
Internalizing	cuneus	Area	0.0476422	0.0148172	3.21533	4726	4685.01	0.00131182	0.178407	M
P-Factor	cuneus	Area	-0.0561549	0.0157181	-3.57263	4226	4198.7	0.00035738	0.00231446	F
Externalizing	cuneus	Area	-0.00560778	0.0148563	-0.377467	4726	4682.13	0.705843	0.987121	M
P-Factor	cuneus	Area	-0.0549563	0.0148158	-3.70931	4726	4686.24	0.000210231	0.00124311	M
Internalizing	cuneus	Area	-0.00372491	0.0156494	-0.238022	4226	4082.4	0.811876	0.98962	F
P-Factor	entorhinal	Area	-0.0516972	0.0156342	-3.30668	4226	4214.91	0.000951993	0.00517884	F
Externalizing	entorhinal	Area	-0.0232137	0.0157073	-1.47789	4226	4010.84	0.139515	0.522218	F
Internalizing	entorhinal	Area	-0.00696168	0.0155828	-0.446754	4226	4120.08	0.655076	0.98962	F
Externalizing	entorhinal	Area	-0.042419	0.0149475	-2.83787	4726	4658.05	0.00456114	0.167196	M
Internalizing	entorhinal	Area	0.000341733	0.0149284	0.0228915	4726	4660.56	0.981738	0.984917	M
P-Factor	entorhinal	Area	-0.0496927	0.0148959	-3.336	4726	4661.48	0.00085659	0.00388321	M
P-Factor	frontalpole	Area	-0.0595874	0.0158392	-3.76202	4226	4213.88	0.000170836	0.00122283	F
Internalizing	frontalpole	Area	0.0171784	0.0157827	1.08843	4226	4102.8	0.276467	0.98962	F
P-Factor	frontalpole	Area	-0.0538193	0.0151532	-3.55168	4726	4692.96	0.000386537	0.00198884	M
Externalizing	frontalpole	Area	-0.0235157	0.0159192	-1.47719	4226	3965.19	0.139705	0.696291	F
Externalizing	frontalpole	Area	-0.0313575	0.0152289	-2.05908	4726	4660.84	0.0395425	0.597531	M
Internalizing	frontalpole	Area	0.0156201	0.0151668	1.02989	4726	4675.79	0.303114	0.984917	M
P-Factor	fusiform	Area	-0.0606751	0.0157178	-3.86029	4226	4210.94	0.000114951	0.000977084	F
P-Factor	fusiform	Area	-0.0805495	0.0148926	-5.40868	4726	4697.65	6.66391e-08	8.10265e-07	M
Internalizing	fusiform	Area	0.0343061	0.0149324	2.29743	4726	4685.59	0.0216383	0.735701	M
Externalizing	fusiform	Area	-0.0324468	0.0158502	-2.04709	4226	4101.37	0.0407128	0.308902	F
Internalizing	fusiform	Area	0.0175838	0.0157074	1.11946	4226	4157.57	0.263009	0.98962	F
Externalizing	fusiform	Area	-0.0315081	0.0150022	-2.10023	4726	4676.48	0.0357619	0.597531	M
Internalizing	inferiorparietal	Area	0.0167226	0.015601	1.07189	4226	3205.84	0.283849	0.98962	F
P-Factor	inferiorparietal	Area	-0.0807522	0.0152268	-5.3033	4726	4390.85	1.19322e-07	1.15913e-06	M
Internalizing	inferiorparietal	Area	-0.00356432	0.0151287	-0.2356	4726	3551.92	0.813757	0.984917	M
P-Factor	inferiorparietal	Area	-0.0739937	0.015905	-4.65222	4226	4055.94	3.38846e-06	5.12034e-05	F
Externalizing	inferiorparietal	Area	-0.046834	0.0151475	-3.09186	4726	3145.36	0.00200652	0.136443	M
Externalizing	inferiorparietal	Area	-0.0199291	0.0156628	-1.27238	4226	2824.97	0.203343	0.411102	F
Internalizing	inferiortemporal	Area	0.0262997	0.0154983	1.69694	4726	4150.14	0.0897831	0.984917	M
P-Factor	inferiortemporal	Area	-0.0769745	0.0162488	-4.73724	4226	4125.55	2.23937e-06	3.80694e-05	F
Externalizing	inferiortemporal	Area	-0.0291461	0.0155468	-1.87473	4726	3864.12	0.060905	0.66014	M
P-Factor	inferiortemporal	Area	-0.0829457	0.0155399	-5.33759	4726	4568.28	9.87498e-08	1.03307e-06	M
Externalizing	inferiortemporal	Area	-0.0329429	0.0161046	-2.04555	4226	3129.47	0.0408841	0.352991	F
Internalizing	inferiortemporal	Area	0.017839	0.016022	1.11341	4226	3483.58	0.265611	0.98962	F
Internalizing	insula	Area	0.0197783	0.0148212	1.33446	4726	4538.59	0.18212	0.984917	M
P-Factor	insula	Area	-0.0592778	0.0155108	-3.82172	4226	4209.05	0.00013444	0.00107552	F
Externalizing	insula	Area	-0.0109625	0.0148962	-0.735927	4726	4432.85	0.461814	0.987121	M
Externalizing	insula	Area	-0.00833829	0.0155545	-0.53607	4226	3865.91	0.591941	0.649226	F
P-Factor	insula	Area	-0.0817636	0.0148394	-5.5099	4726	4667.94	3.7833e-08	5.71699e-07	M
Internalizing	insula	Area	-0.00132483	0.0154227	-0.0859012	4226	4032.09	0.931549	0.98962	F
Internalizing	isthmuscingulate	Area	0.0243037	0.0147461	1.64815	4726	4654.03	0.0993898	0.984917	M
P-Factor	isthmuscingulate	Area	-0.0444943	0.0154123	-2.88694	4226	4208.1	0.00390993	0.0171533	F
Externalizing	isthmuscingulate	Area	-0.042568	0.0155573	-2.73621	4226	4170.09	0.00624147	0.258756	F
Internalizing	isthmuscingulate	Area	0.0104303	0.0154159	0.676595	4226	4192.89	0.4987	0.98962	F
Externalizing	isthmuscingulate	Area	-0.00217154	0.0148299	-0.14643	4726	4649.98	0.883588	0.987121	M
P-Factor	isthmuscingulate	Area	-0.052694	0.0147276	-3.5779	4726	4662.78	0.000349884	0.00198268	M
Internalizing	lateraloccipital	Area	0.00566751	0.0162003	0.349839	4226	2677.41	0.726487	0.98962	F
Externalizing	lateraloccipital	Area	-0.0159716	0.0162399	-0.983479	4226	2118.05	0.325484	0.522218	F
P-Factor	lateraloccipital	Area	-0.07781	0.0154476	-5.03703	4726	4488.05	4.91373e-07	4.17667e-06	M
Internalizing	lateraloccipital	Area	0.0290397	0.0153714	1.88921	4726	3908.11	0.0589382	0.984917	M
P-Factor	lateraloccipital	Area	-0.0706717	0.0166034	-4.25647	4226	3966.06	2.12485e-05	0.000222292	F
Externalizing	lateraloccipital	Area	-0.0149496	0.0154394	-0.968275	4726	3583.65	0.332972	0.987865	M
Internalizing	lateralorbitofrontal	Area	0.0317084	0.0150957	2.1005	4726	4645.92	0.0357389	0.810082	M
Internalizing	lateralorbitofrontal	Area	0.0212003	0.0158305	1.3392	4226	4105.53	0.180579	0.98962	F
P-Factor	lateralorbitofrontal	Area	-0.0536222	0.0158889	-3.37482	4226	4207.85	0.000745326	0.00440715	F
Externalizing	lateralorbitofrontal	Area	-0.0253637	0.0159644	-1.58877	4226	4028.45	0.112191	0.370727	F
P-Factor	lateralorbitofrontal	Area	-0.0911213	0.0150782	-6.04325	4726	4694.86	1.62716e-09	4.42588e-08	M
Externalizing	lateralorbitofrontal	Area	-0.00184582	0.0151803	-0.121593	4726	4623.22	0.903226	0.987121	M
Externalizing	lingual	Area	-0.026608	0.0156453	-1.70071	4226	4008.01	0.0890756	0.451979	F
P-Factor	lingual	Area	-0.0525425	0.0148171	-3.54607	4726	4688	0.000394843	0.00198884	M
P-Factor	lingual	Area	-0.0519816	0.0155631	-3.34005	4226	4212	0.000844909	0.00478782	F
Internalizing	lingual	Area	0.0131998	0.0155164	0.850699	4226	4114.68	0.394986	0.98962	F
Internalizing	lingual	Area	0.00892651	0.0148277	0.602017	4726	4673.63	0.547192	0.984917	M
Externalizing	lingual	Area	-0.012929	0.0149048	-0.86744	4726	4664.13	0.385745	0.987865	M
P-Factor	medialorbitofrontal	Area	-0.0550131	0.0157882	-3.48445	4226	4204.44	0.000498178	0.00307965	F
Internalizing	medialorbitofrontal	Area	0.0199449	0.0156545	1.27407	4226	3883.65	0.202715	0.98962	F
Externalizing	medialorbitofrontal	Area	0.00613583	0.0149916	0.409285	4726	4639.63	0.682349	0.987121	M
P-Factor	medialorbitofrontal	Area	-0.069017	0.0149153	-4.62725	4726	4685.02	3.80552e-06	2.87528e-05	M
Internalizing	medialorbitofrontal	Area	0.00374139	0.0149443	0.250357	4726	4656.28	0.802323	0.984917	M
Externalizing	medialorbitofrontal	Area	-0.00607494	0.0157662	-0.385315	4226	3579.13	0.700027	0.72124	F
P-Factor	middletemporal	Area	-0.0906598	0.0155623	-5.82562	4726	4362.67	6.0995e-09	1.18505e-07	M
Internalizing	middletemporal	Area	0.00318714	0.0154607	0.206145	4726	3567.62	0.83669	0.984917	M
Internalizing	middletemporal	Area	0.0295929	0.0159508	1.85526	4226	3174.78	0.0636515	0.98962	F
P-Factor	middletemporal	Area	-0.0736626	0.0162477	-4.53371	4226	4076.69	5.96191e-06	8.1082e-05	F
Externalizing	middletemporal	Area	-0.0647271	0.0154601	-4.18672	4726	3113.27	2.90853e-05	0.0039556	M
Externalizing	middletemporal	Area	-0.0361694	0.016016	-2.25833	4226	2727.36	0.0240038	0.258756	F
Externalizing	paracentral	Area	-0.0213015	0.0155392	-1.37083	4226	4199.95	0.170503	0.522218	F
P-Factor	paracentral	Area	-0.0447257	0.0153925	-2.90568	4226	4205.86	0.0036837	0.0166994	F
Internalizing	paracentral	Area	0.00460015	0.0153763	0.299171	4226	4206.51	0.764824	0.98962	F
P-Factor	paracentral	Area	-0.0474974	0.0146441	-3.24344	4726	4658.95	0.00118927	0.00516548	M
Internalizing	paracentral	Area	-0.00967299	0.0146596	-0.659838	4726	4665.83	0.50939	0.984917	M
Externalizing	paracentral	Area	-0.0155875	0.0147411	-1.05742	4726	4666.3	0.290376	0.987121	M
P-Factor	parahippocampal	Area	-0.0511144	0.0147273	-3.47072	4726	4648.63	0.000523791	0.00254413	M
Internalizing	parahippocampal	Area	0.0156825	0.0153514	1.02156	4226	4175.51	0.307046	0.98962	F
P-Factor	parahippocampal	Area	-0.0339431	0.0153875	-2.20588	4226	4199.54	0.0274461	0.109784	F
Externalizing	parahippocampal	Area	-0.0201935	0.0155028	-1.30257	4226	4147.39	0.192793	0.945199	F
Externalizing	parahippocampal	Area	-0.0362197	0.0148201	-2.44397	4726	4562.08	0.0145644	0.396153	M
Internalizing	parahippocampal	Area	0.00315697	0.0147829	0.213555	4726	4583.39	0.830903	0.984917	M
P-Factor	parsopercularis	Area	-0.0468206	0.0160637	-2.91468	4226	4175.42	0.0035795	0.0166994	F
Externalizing	parsopercularis	Area	-0.020454	0.0160243	-1.27643	4226	3716.65	0.201882	0.388841	F
Internalizing	parsopercularis	Area	0.019554	0.0152317	1.28377	4726	4458.37	0.199288	0.984917	M
P-Factor	parsopercularis	Area	-0.0586796	0.0152732	-3.842	4726	4637.53	0.000123667	0.00080089	M
Internalizing	parsopercularis	Area	0.0032989	0.0158903	0.207605	4226	3891.62	0.835548	0.98962	F
Externalizing	parsopercularis	Area	-0.00279973	0.015294	-0.18306	4726	4345.36	0.854759	0.987121	M
Externalizing	parsorbitalis	Area	-0.0307264	0.0160186	-1.91817	4226	4175.79	0.0551576	0.375072	F
P-Factor	parsorbitalis	Area	-0.0966772	0.015234	-6.34616	4726	4688.78	2.41592e-10	8.21414e-09	M
Internalizing	parsorbitalis	Area	0.0122481	0.0158669	0.771926	4226	4195.03	0.440202	0.998501	F
Externalizing	parsorbitalis	Area	-0.00172718	0.0153584	-0.112458	4726	4654.06	0.910465	0.987121	M
Internalizing	parsorbitalis	Area	0.00117175	0.0152682	0.0767446	4726	4665.94	0.93883	0.984917	M
P-Factor	parsorbitalis	Area	-0.0677576	0.0158672	-4.27029	4226	4212.58	1.99517e-05	0.000222292	F
Internalizing	parstriangularis	Area	-0.00861158	0.0153695	-0.560302	4226	3890.48	0.575305	0.98962	F
P-Factor	parstriangularis	Area	-0.0507906	0.0155155	-3.27354	4226	4193.64	0.00107071	0.00560061	F
Externalizing	parstriangularis	Area	0.00676875	0.0154806	0.437241	4226	3680.81	0.661962	0.703335	F
Externalizing	parstriangularis	Area	-0.00244024	0.0148126	-0.164741	4726	4368.4	0.869156	0.987121	M
P-Factor	parstriangularis	Area	-0.0612846	0.014785	-4.14505	4726	4651.24	3.45787e-05	0.000247511	M
Internalizing	parstriangularis	Area	0.0317702	0.0147459	2.15451	4726	4477.55	0.0312533	0.810082	M
Internalizing	pericalcarine	Area	0.0167923	0.0153341	1.0951	4226	4167.63	0.273537	0.98962	F
P-Factor	pericalcarine	Area	-0.0462894	0.0146502	-3.15964	4726	4692.58	0.00158969	0.00635875	M
Internalizing	pericalcarine	Area	0.034689	0.0146629	2.36577	4726	4686.45	0.0180333	0.735701	M
Externalizing	pericalcarine	Area	-0.00888709	0.0154698	-0.574479	4226	4118.89	0.565675	0.641099	F
Externalizing	pericalcarine	Area	0.00801393	0.0147285	0.544109	4726	4679.79	0.586393	0.987121	M
P-Factor	pericalcarine	Area	-0.0494589	0.0153705	-3.21777	4226	4212.36	0.00130169	0.00655664	F
Internalizing	postcentral	Area	-0.00112601	0.0154887	-0.0726991	4726	3208.68	0.94205	0.984917	M
Externalizing	postcentral	Area	-0.0275313	0.0159258	-1.72872	4226	1802.99	0.0840309	0.376147	F
Internalizing	postcentral	Area	0.0140489	0.0158942	0.883898	4226	2317.69	0.376843	0.98962	F
P-Factor	postcentral	Area	-0.0624284	0.0164047	-3.80552	4226	3802.52	0.000143735	0.001086	F
P-Factor	postcentral	Area	-0.100318	0.0156287	-6.41884	4726	4218.69	1.52481e-10	7.35561e-09	M
Externalizing	postcentral	Area	-0.0300778	0.01553	-1.93675	4726	2785.76	0.052877	0.653752	M
Internalizing	posteriorcingulate	Area	-0.00777049	0.0147934	-0.525268	4726	4662.69	0.599422	0.984917	M
Internalizing	posteriorcingulate	Area	0.0145647	0.0154382	0.943421	4226	4213.2	0.34552	0.98962	F
Externalizing	posteriorcingulate	Area	-0.0235504	0.0155955	-1.51008	4226	4208.36	0.131099	0.519002	F
P-Factor	posteriorcingulate	Area	-0.0607847	0.0154208	-3.94174	4226	4207.11	8.22064e-05	0.000798577	F
P-Factor	posteriorcingulate	Area	-0.0794969	0.0147324	-5.39607	4726	4657.98	7.1494e-08	8.10265e-07	M
Externalizing	posteriorcingulate	Area	-0.0192703	0.0148667	-1.29621	4726	4662.04	0.194968	0.987121	M
Externalizing	precentral	Area	-0.0432355	0.0159561	-2.70965	4226	2087.41	0.00679051	0.258756	F
P-Factor	precentral	Area	-0.0885259	0.0157319	-5.62716	4726	4030.58	1.9565e-08	3.32605e-07	M
Internalizing	precentral	Area	0.0050384	0.0155636	0.323731	4726	3062.41	0.746164	0.984917	M
Externalizing	precentral	Area	-0.0303803	0.015578	-1.95021	4726	2514.25	0.0512618	0.653752	M
Internalizing	precentral	Area	0.0201481	0.015919	1.26566	4226	2643.03	0.205745	0.98962	F
P-Factor	precentral	Area	-0.0711755	0.0163553	-4.35183	4226	3911.88	1.38451e-05	0.000171175	F
P-Factor	precuneus	Area	-0.0701314	0.0150614	-4.65635	4726	4689.16	3.30755e-06	2.64604e-05	M
P-Factor	precuneus	Area	-0.0804048	0.0158548	-5.07132	4226	4203.48	4.12098e-07	1.12091e-05	F
Internalizing	precuneus	Area	0.0351673	0.0150836	2.3315	4726	4693.97	0.0197693	0.735701	M
Internalizing	precuneus	Area	0.00857695	0.0158896	0.539784	4226	4209.89	0.589375	0.98962	F
Externalizing	precuneus	Area	-0.0145087	0.0160526	-0.903826	4226	4203.18	0.36614	0.519002	F
Externalizing	precuneus	Area	-0.00520846	0.0151739	-0.343251	4726	4693.88	0.731425	0.987121	M
Internalizing	rostralanteriorcingulate	Area	0.0132969	0.0156327	0.850583	4226	4214.5	0.395049	0.98962	F
Externalizing	rostralanteriorcingulate	Area	-0.0219317	0.015797	-1.38834	4226	4211.12	0.165106	0.677066	F
Internalizing	rostralanteriorcingulate	Area	0.0151943	0.014835	1.02422	4726	4698.65	0.305786	0.984917	M
Externalizing	rostralanteriorcingulate	Area	-0.0105488	0.0149138	-0.707322	4726	4696.45	0.479402	0.987121	M
P-Factor	rostralanteriorcingulate	Area	-0.0528115	0.0148072	-3.56661	4726	4697.04	0.000365227	0.00198683	M
P-Factor	rostralanteriorcingulate	Area	-0.0790282	0.0155815	-5.07192	4226	4205.08	4.10792e-07	1.12091e-05	F
Internalizing	rostralmiddlefrontal	Area	0.0376263	0.0157464	2.38952	4226	2183.84	0.0169546	0.98962	F
Internalizing	rostralmiddlefrontal	Area	0.00217199	0.0152473	0.142451	4726	3293.5	0.886732	0.984917	M
Externalizing	rostralmiddlefrontal	Area	-0.0172766	0.0157523	-1.09677	4226	1719.18	0.272897	0.494853	F
P-Factor	rostralmiddlefrontal	Area	-0.0921448	0.0162757	-5.66148	4226	3788.87	1.61208e-08	1.38406e-06	F
Externalizing	rostralmiddlefrontal	Area	-0.0236866	0.0153051	-1.54763	4726	2784.28	0.121825	0.987121	M
P-Factor	rostralmiddlefrontal	Area	-0.101274	0.0153853	-6.58247	4726	4206.64	5.19562e-11	7.06605e-09	M
Internalizing	superiorfrontal	Area	0.0241987	0.0153424	1.57724	4726	4020.09	0.114818	0.984917	M
P-Factor	superiorfrontal	Area	-0.0904061	0.0160863	-5.62005	4226	4113.16	2.03538e-08	1.38406e-06	F
Externalizing	superiorfrontal	Area	-0.0200941	0.0154172	-1.30336	4726	3763.51	0.192532	0.987865	M
Externalizing	superiorfrontal	Area	-0.0261825	0.0159292	-1.64368	4226	3001.14	0.100348	0.370727	F
P-Factor	superiorfrontal	Area	-0.0988113	0.0154193	-6.40827	4726	4504.45	1.62256e-10	7.35561e-09	M
Internalizing	superiorfrontal	Area	0.0156578	0.0158519	0.987752	4226	3379.99	0.323345	0.998501	F
Externalizing	superiorparietal	Area	-0.0164406	0.0162127	-1.01406	4226	2463.62	0.310655	0.488185	F
Internalizing	superiorparietal	Area	0.00507309	0.0155026	0.327241	4726	3906.48	0.743503	0.984917	M
P-Factor	superiorparietal	Area	-0.0593735	0.0156068	-3.80432	4726	4473.05	0.000144091	0.000890742	M
Internalizing	superiorparietal	Area	0.0158535	0.016142	0.982125	4226	2921.82	0.32612	0.98962	F
Externalizing	superiorparietal	Area	-0.0145241	0.0155457	-0.934282	4726	3660.47	0.35022	0.987121	M
P-Factor	superiorparietal	Area	-0.0641689	0.0165133	-3.88589	4226	4009	0.000103601	0.000939317	F
Externalizing	superiortemporal	Area	-0.0410053	0.0156537	-2.61953	4226	2160.11	0.00886682	0.324614	F
P-Factor	superiortemporal	Area	-0.0908897	0.0153622	-5.91645	4726	4363.9	3.54142e-09	8.02723e-08	M
Internalizing	superiortemporal	Area	0.02087	0.0152454	1.36893	4726	3548.04	0.171106	0.984917	M
P-Factor	superiortemporal	Area	-0.0769654	0.0160243	-4.80305	4226	3938.55	1.62079e-06	3.14896e-05	F
Internalizing	superiortemporal	Area	0.0167005	0.0156124	1.06969	4226	2637.97	0.284855	0.98962	F
Externalizing	superiortemporal	Area	-0.0430306	0.0152893	-2.81443	4726	3065.95	0.00491754	0.167196	M
Internalizing	supramarginal	Area	0.0132715	0.0157997	0.839987	4226	2466.85	0.400997	0.98962	F
Internalizing	supramarginal	Area	0.0048643	0.0153261	0.317386	4726	3476.46	0.750969	0.984917	M
Externalizing	supramarginal	Area	-0.0410418	0.0158196	-2.59436	4226	1959.55	0.00954748	0.324614	F
P-Factor	supramarginal	Area	-0.0846789	0.0154432	-5.48325	4726	4302.58	4.41518e-08	6.00464e-07	M
P-Factor	supramarginal	Area	-0.0793756	0.0162769	-4.87657	4226	3831.67	1.12327e-06	2.54608e-05	F
Externalizing	supramarginal	Area	-0.0280766	0.0153763	-1.82596	4726	3001.95	0.0679556	0.66014	M
Internalizing	temporalpole	Area	0.0101474	0.0145987	0.695092	4726	4682.69	0.487032	0.984917	M
Externalizing	temporalpole	Area	-0.0233511	0.0154414	-1.51224	4226	4070.29	0.13055	0.55609	F
Internalizing	temporalpole	Area	0.00442843	0.0153087	0.289275	4226	4149.84	0.772385	0.998501	F
P-Factor	temporalpole	Area	-0.0568264	0.0145913	-3.89454	4726	4675.97	9.97589e-05	0.000678361	M
P-Factor	temporalpole	Area	-0.0367969	0.015356	-2.39625	4226	4213.45	0.0166071	0.0684416	F
Externalizing	temporalpole	Area	-0.0268736	0.0146726	-1.83154	4726	4682.94	0.0670829	0.66014	M
Externalizing	transversetemporal	Area	-0.0372965	0.0154427	-2.41515	4226	4152.94	0.0157718	0.428992	F
Internalizing	transversetemporal	Area	0.0156982	0.0146814	1.06925	4726	4684.99	0.28501	0.984917	M
Internalizing	transversetemporal	Area	0.00817839	0.0153017	0.534475	4226	4188.23	0.593042	0.98962	F
P-Factor	transversetemporal	Area	-0.0478361	0.0153209	-3.12229	4226	4209.09	0.00180668	0.00877532	F
Externalizing	transversetemporal	Area	0.000741288	0.0147467	0.050268	4726	4684.27	0.959911	0.987121	M
P-Factor	transversetemporal	Area	-0.0503193	0.0146438	-3.43621	4726	4682.83	0.000595038	0.00279052	M
P-Factor	banksst	ND	0.0452439	0.017295	2.616	4726	1616.19	0.00897945	0.0678448	M
Internalizing	banksst	ND	0.0100477	0.0166255	0.604358	4726	725.12	0.545795	0.984917	M
Internalizing	banksst	ND	-3.09633e-05	0.0164693	-0.00188006	4226	397.261	0.998501	0.998501	F
Externalizing	banksst	ND	0.0163756	0.0159797	1.02478	4226	282.398	0.306346	0.592896	F
P-Factor	banksst	ND	0.00838477	0.0183881	0.455988	4226	1565.8	0.648462	0.933429	F
Externalizing	banksst	ND	0.0119792	0.0162449	0.737417	4726	407.953	0.461293	0.987121	M
Internalizing	caudalanteriorcingulate	ND	0.0154283	0.0167376	0.921779	4226	167.002	0.357973	0.98962	F
Internalizing	caudalanteriorcingulate	ND	-0.0150281	0.0177993	-0.844308	4726	179.095	0.399624	0.984917	M
P-Factor	caudalanteriorcingulate	ND	0.0352593	0.0197694	1.78353	4726	337.865	0.0753982	0.170903	M
Externalizing	caudalanteriorcingulate	ND	0.029087	0.0163461	1.77945	4226	136.12	0.0773978	0.388841	F
Externalizing	caudalanteriorcingulate	ND	-0.0128532	0.0171515	-0.749395	4726	109.656	0.455224	0.987121	M
P-Factor	caudalanteriorcingulate	ND	0.0290695	0.0205603	1.41386	4226	439.197	0.158111	0.968182	F
Internalizing	caudalmiddlefrontal	ND	-0.00481388	0.0170218	-0.282807	4726	520.454	0.777437	0.984917	M
Internalizing	caudalmiddlefrontal	ND	-0.00685546	0.0166274	-0.412298	4226	303.431	0.680412	0.98962	F
P-Factor	caudalmiddlefrontal	ND	0.0168925	0.019061	0.886232	4226	1035.94	0.375698	0.857777	F
Externalizing	caudalmiddlefrontal	ND	0.00896646	0.0165189	0.542799	4726	282.525	0.587696	0.987121	M
Externalizing	caudalmiddlefrontal	ND	0.0269498	0.0163837	1.64491	4226	244.273	0.101274	0.370727	F
P-Factor	caudalmiddlefrontal	ND	0.0587176	0.017888	3.28252	4726	1175.83	0.00105908	0.0140304	M
Internalizing	cuneus	ND	-0.0135091	0.0171744	-0.786585	4726	440.558	0.431948	0.984917	M
P-Factor	cuneus	ND	0.0115212	0.0190841	0.603706	4226	1183.35	0.546155	0.933429	F
Externalizing	cuneus	ND	0.0215773	0.0163914	1.31638	4226	217.527	0.189432	0.677968	F
P-Factor	cuneus	ND	0.01508	0.0181675	0.830054	4726	1022.99	0.406702	0.658469	M
Internalizing	cuneus	ND	-0.027155	0.0164602	-1.64974	4226	252.971	0.100238	0.98962	F
Externalizing	cuneus	ND	0.00317374	0.016827	0.18861	4726	252.779	0.85055	0.987121	M
Externalizing	entorhinal	ND	0.0121064	0.0163878	0.738742	4226	191.769	0.460967	0.522218	F
P-Factor	entorhinal	ND	-0.00351904	0.019675	-0.178859	4226	792.26	0.858094	0.943164	F
P-Factor	entorhinal	ND	-0.00484221	0.0184133	-0.262974	4726	753.823	0.792643	0.842183	M
Internalizing	entorhinal	ND	0.0248654	0.0168392	1.47663	4226	233.559	0.141121	0.98962	F
Externalizing	entorhinal	ND	-0.0321718	0.0171797	-1.87266	4726	262.439	0.0622267	0.987865	M
Internalizing	entorhinal	ND	0.00754851	0.0173233	0.435742	4726	383.275	0.663269	0.984917	M
P-Factor	frontalpole	ND	0.00863253	0.0176533	0.489005	4226	2234.95	0.624886	0.933429	F
Internalizing	frontalpole	ND	0.0137818	0.0162619	0.847488	4226	656.064	0.397032	0.98962	F
P-Factor	frontalpole	ND	0.0486101	0.0171068	2.84156	4726	1769.13	0.00454084	0.0385971	M
Internalizing	frontalpole	ND	0.0111739	0.0164604	0.678838	4726	788.481	0.49744	0.984917	M
Externalizing	frontalpole	ND	-0.0123393	0.0160803	-0.767359	4226	459.569	0.443262	0.696291	F
Externalizing	frontalpole	ND	-0.0212413	0.0161041	-1.319	4726	460.569	0.187825	0.987865	M
P-Factor	fusiform	ND	0.00544678	0.0193488	0.281505	4226	905.243	0.778387	0.933429	F
Internalizing	fusiform	ND	0.00533261	0.0166225	0.320806	4226	255.004	0.74862	0.98962	F
P-Factor	fusiform	ND	0.0204232	0.0181517	1.12514	4726	922.759	0.260822	0.454767	M
Internalizing	fusiform	ND	0.0190884	0.0171453	1.11333	4726	448.784	0.266162	0.984917	M
Externalizing	fusiform	ND	0.0200845	0.0162823	1.23352	4226	199.774	0.218832	0.433954	F
Externalizing	fusiform	ND	-0.000818638	0.0166618	-0.0491326	4726	241.716	0.960854	0.987121	M
Externalizing	inferiortemporal	ND	-0.018064	0.0169026	-1.06871	4726	214.959	0.286398	0.987121	M
Externalizing	inferiortemporal	ND	0.00769266	0.0163047	0.471806	4226	166.552	0.637683	0.657007	F
Internalizing	inferiortemporal	ND	0.0230796	0.0168022	1.3736	4226	215.037	0.170996	0.98962	F
P-Factor	inferiortemporal	ND	0.0221836	0.0184498	1.20238	4726	712.046	0.229616	0.41637	M
P-Factor	inferiortemporal	ND	0.0285177	0.0198887	1.43386	4226	675.115	0.152075	0.933429	F
Internalizing	inferiortemporal	ND	0.0207874	0.0173159	1.20049	4726	355.717	0.23075	0.984917	M
Externalizing	inferiorparietal	ND	0.0262543	0.0160991	1.63079	4226	406.228	0.103709	0.411102	F
P-Factor	inferiorparietal	ND	0.0114898	0.0178253	0.644576	4226	2098.54	0.519273	0.933429	F
P-Factor	inferiorparietal	ND	0.0348309	0.0168845	2.06289	4726	2017.62	0.0392507	0.190646	M
Externalizing	inferiorparietal	ND	-0.000260705	0.0161433	-0.0161494	4726	583.959	0.987121	0.987121	M
Internalizing	inferiorparietal	ND	-0.0097094	0.0162929	-0.595928	4226	526.511	0.55148	0.98962	F
Internalizing	inferiorparietal	ND	0.00965148	0.0164404	0.587059	4726	996.975	0.557297	0.984917	M
Internalizing	insula	ND	0.0159723	0.0175089	0.912239	4226	86.7968	0.36417	0.98962	F
Externalizing	insula	ND	0.0270041	0.0167293	1.61418	4226	74.9668	0.11069	0.578605	F
P-Factor	insula	ND	0.0439594	0.0222792	1.97311	4726	135.425	0.0505191	0.127233	M
P-Factor	insula	ND	0.023651	0.0235436	1.00456	4226	166.944	0.316563	0.857777	F
Internalizing	insula	ND	0.0066185	0.0192535	0.343756	4726	93.3522	0.731803	0.984917	M
Externalizing	insula	ND	-0.00402573	0.0181496	-0.221807	4726	57.2561	0.825253	0.987121	M
P-Factor	isthmuscingulate	ND	0.00339603	0.0162441	0.209063	4726	3241.74	0.834412	0.859698	M
Externalizing	isthmuscingulate	ND	0.0114647	0.0159804	0.71742	4226	611.183	0.473389	0.522218	F
Internalizing	isthmuscingulate	ND	-0.00809277	0.0161825	-0.500093	4226	846.584	0.61714	0.98962	F
P-Factor	isthmuscingulate	ND	-0.00900947	0.0171995	-0.523821	4226	2774.62	0.600445	0.857777	F
Internalizing	isthmuscingulate	ND	-0.00956669	0.0160485	-0.596112	4726	1859.69	0.551173	0.984917	M
Externalizing	isthmuscingulate	ND	0.00779113	0.0157578	0.494431	4726	1066.1	0.621104	0.987121	M
Externalizing	lateraloccipital	ND	0.0125456	0.0162731	0.770943	4226	226.261	0.441545	0.522218	F
Internalizing	lateraloccipital	ND	-0.00830407	0.0170612	-0.486722	4726	550.39	0.626649	0.984917	M
P-Factor	lateraloccipital	ND	0.0199255	0.0189229	1.05299	4226	1335.05	0.292538	0.933429	F
Internalizing	lateraloccipital	ND	-0.00570758	0.0165135	-0.34563	4226	292.992	0.729869	0.98962	F
P-Factor	lateraloccipital	ND	0.0267298	0.0178602	1.49661	4726	1257.97	0.134745	0.277656	M
Externalizing	lateraloccipital	ND	0.00481817	0.0168128	0.286578	4726	335.746	0.774612	0.987865	M
Internalizing	lateralorbitofrontal	ND	-0.0049534	0.0179083	-0.276598	4726	208.743	0.782362	0.995572	M
Externalizing	lateralorbitofrontal	ND	0.0257844	0.0162857	1.58325	4226	137.33	0.115665	0.370727	F
P-Factor	lateralorbitofrontal	ND	0.0271642	0.020511	1.32437	4226	496.882	0.185989	0.805058	F
Internalizing	lateralorbitofrontal	ND	0.00800072	0.0169919	0.470854	4226	181.526	0.63831	0.98962	F
P-Factor	lateralorbitofrontal	ND	0.049327	0.0195277	2.526	4726	381.976	0.0119403	0.0492084	M
Externalizing	lateralorbitofrontal	ND	-0.0111741	0.017545	-0.636882	4726	131.548	0.525308	0.987121	M
Externalizing	lingual	ND	0.0218888	0.0165899	1.31941	4226	147.295	0.18908	0.451979	F
Internalizing	lingual	ND	0.00630687	0.017793	0.354459	4726	280.327	0.723262	0.984917	M
Internalizing	lingual	ND	-0.0230777	0.0169109	-1.36467	4226	177.946	0.174081	0.98962	F
Externalizing	lingual	ND	0.0119945	0.0170964	0.70158	4726	145.994	0.484058	0.987865	M
P-Factor	lingual	ND	0.000547572	0.0190536	0.0287384	4726	549.99	0.977084	0.977084	M
P-Factor	lingual	ND	0.0190222	0.0202417	0.939751	4226	715.267	0.347663	0.933429	F
Internalizing	medialorbitofrontal	ND	0.0111897	0.0173479	0.645017	4226	87.0996	0.520611	0.98962	F
Externalizing	medialorbitofrontal	ND	0.0145454	0.0165915	0.876677	4226	72.7101	0.383549	0.692003	F
P-Factor	medialorbitofrontal	ND	0.0446795	0.022255	2.00762	4726	145.906	0.0465302	0.127233	M
Internalizing	medialorbitofrontal	ND	0.00626927	0.0190329	0.329391	4726	94.8093	0.742587	0.984917	M
Externalizing	medialorbitofrontal	ND	-0.0214417	0.0183164	-1.17063	4726	57.5365	0.246574	0.987121	M
P-Factor	medialorbitofrontal	ND	0.0110845	0.0234185	0.473322	4226	176.336	0.636569	0.857777	F
Internalizing	middletemporal	ND	-0.00304346	0.0169862	-0.179173	4726	416.763	0.857889	0.984917	M
P-Factor	middletemporal	ND	0.0584471	0.0180379	3.24024	4726	902.543	0.00123798	0.0140304	M
Internalizing	middletemporal	ND	-0.00763438	0.0164725	-0.463462	4226	246.664	0.643442	0.98962	F
Externalizing	middletemporal	ND	0.0373215	0.0163214	2.28666	4226	195.265	0.0232884	0.351914	F
P-Factor	middletemporal	ND	0.0254882	0.0193332	1.31836	4226	827.602	0.187747	0.933429	F
Externalizing	middletemporal	ND	-0.000961664	0.0165525	-0.0580976	4726	241.52	0.953719	0.987121	M
P-Factor	paracentral	ND	-0.0222336	0.0176549	-1.25934	4226	2030.22	0.208051	0.933429	F
Internalizing	paracentral	ND	0.00210155	0.0162946	0.128972	4726	1200.56	0.897401	0.984917	M
Internalizing	paracentral	ND	-0.0108088	0.0163184	-0.662371	4226	656.199	0.507966	0.98962	F
Externalizing	paracentral	ND	0.0114097	0.016001	0.713061	4226	501.097	0.47614	0.522218	F
Externalizing	paracentral	ND	0.0342944	0.0160099	2.14208	4726	694.3	0.0325342	0.987121	M
P-Factor	paracentral	ND	0.0263251	0.0167342	1.57313	4726	2389.71	0.115821	0.250026	M
P-Factor	parahippocampal	ND	-0.00946262	0.018784	-0.503759	4226	1203.27	0.614523	0.857777	F
Externalizing	parahippocampal	ND	0.00112024	0.0162813	0.0688054	4226	251.019	0.945199	0.945199	F
Externalizing	parahippocampal	ND	-0.0214506	0.016649	-1.2884	4726	386.709	0.198377	0.987121	M
Internalizing	parahippocampal	ND	0.0137308	0.016921	0.811464	4726	625.889	0.417408	0.984917	M
Internalizing	parahippocampal	ND	0.00922921	0.0165408	0.557967	4226	322.361	0.577254	0.98962	F
P-Factor	parahippocampal	ND	0.0131804	0.0176657	0.746104	4726	1405.79	0.45573	0.668207	M
Externalizing	parsopercularis	ND	0.0326338	0.0163956	1.9904	4226	244.19	0.0476614	0.388841	F
P-Factor	parsopercularis	ND	0.0555763	0.0181798	3.05703	4726	863.66	0.00230426	0.0223842	M
Internalizing	parsopercularis	ND	0.0113386	0.0166774	0.679877	4226	301.837	0.497103	0.98962	F
P-Factor	parsopercularis	ND	0.0129949	0.0192245	0.675958	4226	858.668	0.499249	0.933429	F
Internalizing	parsopercularis	ND	-0.0223056	0.0171332	-1.30189	4726	401.873	0.193698	0.984917	M
Externalizing	parsopercularis	ND	-0.00143008	0.0166134	-0.0860801	4726	230.891	0.931477	0.987121	M
Internalizing	parsorbitalis	ND	-0.000875381	0.016177	-0.0541126	4226	763.64	0.95686	0.998501	F
Externalizing	parsorbitalis	ND	0.00368386	0.0160019	0.230215	4726	686.132	0.817993	0.987121	M
Externalizing	parsorbitalis	ND	0.0102022	0.0161553	0.631506	4226	557.267	0.527969	0.677066	F
P-Factor	parsorbitalis	ND	0.0645692	0.0166356	3.88138	4726	2398.98	0.000106669	0.00306707	M
P-Factor	parsorbitalis	ND	0.0279846	0.0173419	1.6137	4226	2671.44	0.10671	0.805058	F
Internalizing	parsorbitalis	ND	-0.0119705	0.0163282	-0.733118	4726	1217.93	0.463628	0.984917	M
P-Factor	parstriangularis	ND	0.0600987	0.0174052	3.45292	4726	1830.29	0.000567165	0.0096418	M
Internalizing	parstriangularis	ND	0.00132337	0.0167909	0.0788149	4726	752.09	0.937201	0.984917	M
Externalizing	parstriangularis	ND	0.0322584	0.0163031	1.97867	4226	346.98	0.0486437	0.540622	F
P-Factor	parstriangularis	ND	-0.000567907	0.0180621	-0.0314418	4226	1918.11	0.97492	0.97492	F
Internalizing	parstriangularis	ND	-0.00379118	0.0163976	-0.231203	4226	421.23	0.817269	0.98962	F
Externalizing	parstriangularis	ND	0.0115609	0.0162658	0.710748	4726	350.363	0.477714	0.987121	M
P-Factor	pericalcarine	ND	0.0227814	0.0171506	1.32831	4726	1840.06	0.18424	0.491063	M
Externalizing	pericalcarine	ND	0.0340115	0.0161729	2.103	4226	490.005	0.0359756	0.540622	F
Internalizing	pericalcarine	ND	-0.000910225	0.0165423	-0.055024	4726	849.854	0.956132	0.984917	M
P-Factor	pericalcarine	ND	0.00789992	0.0177296	0.445577	4226	2165.52	0.655947	0.933429	F
Internalizing	pericalcarine	ND	-0.0235388	0.0162425	-1.44921	4226	597.355	0.147804	0.98962	F
Externalizing	pericalcarine	ND	0.0137868	0.016262	0.847792	4726	495.297	0.396963	0.987121	M
Externalizing	postcentral	ND	0.0241742	0.0160511	1.50608	4226	444.182	0.132758	0.376147	F
Internalizing	postcentral	ND	-0.00907262	0.0164924	-0.550108	4726	833.691	0.582393	0.984917	M
Internalizing	postcentral	ND	0.00270225	0.0162861	0.165924	4226	580.336	0.868275	0.98962	F
P-Factor	postcentral	ND	0.00613385	0.0178574	0.343491	4226	1826.18	0.731269	0.933429	F
P-Factor	postcentral	ND	0.039044	0.0170762	2.28646	4726	1674.73	0.0223517	0.12666	M
Externalizing	postcentral	ND	0.0068668	0.0161225	0.425914	4726	456.453	0.670372	0.987374	M
P-Factor	posteriorcingulate	ND	0.0183934	0.0184485	0.997014	4726	824.928	0.31905	0.535689	M
Externalizing	posteriorcingulate	ND	0.0154317	0.0165054	0.934951	4226	197.488	0.350955	0.519002	F
Internalizing	posteriorcingulate	ND	-0.0244924	0.0173236	-1.41382	4726	362.566	0.158274	0.984917	M
Externalizing	posteriorcingulate	ND	0.00159374	0.0168209	0.0947476	4726	208.069	0.924606	0.987121	M
P-Factor	posteriorcingulate	ND	0.00364126	0.0195931	0.185844	4226	883.405	0.852609	0.911725	F
Internalizing	posteriorcingulate	ND	-0.0066202	0.016686	-0.396753	4226	236.694	0.691907	0.98962	F
P-Factor	precentral	ND	0.0455215	0.0177185	2.56916	4726	1242.53	0.0103105	0.0701116	M
Internalizing	precentral	ND	-0.00531671	0.0169045	-0.314515	4726	568.431	0.753245	0.984917	M
Externalizing	precentral	ND	0.0197999	0.0162833	1.21597	4226	265.816	0.225076	0.433954	F
Internalizing	precentral	ND	0.00690237	0.0165963	0.415897	4226	343.797	0.677745	0.98962	F
Externalizing	precentral	ND	0.00967692	0.0164071	0.589801	4726	299.328	0.555769	0.987121	M
P-Factor	precentral	ND	0.00458544	0.0188334	0.243474	4226	1216.87	0.807679	0.933429	F
P-Factor	precuneus	ND	0.0350901	0.0167445	2.09562	4726	2389.73	0.0362206	0.189462	M
P-Factor	precuneus	ND	-0.00994063	0.0177598	-0.559727	4226	2049.83	0.575727	0.933429	F
Internalizing	precuneus	ND	0.0034041	0.0163717	0.207926	4726	1179.12	0.835323	0.995572	M
Externalizing	precuneus	ND	0.0183219	0.0160298	1.14299	4226	424.643	0.253689	0.519002	F
Externalizing	precuneus	ND	0.0107746	0.0160163	0.672724	4726	632.517	0.501368	0.987121	M
Internalizing	precuneus	ND	-0.00809069	0.0162967	-0.496461	4226	562.711	0.619763	0.98962	F
Internalizing	rostralanteriorcingulate	ND	0.00108763	0.01837	0.059207	4726	118.133	0.952887	0.984917	M
Internalizing	rostralanteriorcingulate	ND	0.0151905	0.0170153	0.892754	4226	118.326	0.373801	0.98962	F
Externalizing	rostralanteriorcingulate	ND	0.0217145	0.0164323	1.32145	4226	98.0457	0.189427	0.677066	F
P-Factor	rostralanteriorcingulate	ND	0.0295839	0.021033	1.40654	4726	182.044	0.161267	0.238395	M
P-Factor	rostralanteriorcingulate	ND	0.0275166	0.0220441	1.24825	4226	250.683	0.213103	0.805058	F
Externalizing	rostralanteriorcingulate	ND	-0.0161631	0.0182356	-0.88635	4726	80.6488	0.378064	0.987121	M
Internalizing	rostralmiddlefrontal	ND	-0.00625897	0.0172015	-0.363862	4726	364.311	0.716172	0.984917	M
Externalizing	rostralmiddlefrontal	ND	0.0478627	0.0166315	2.87783	4226	246.467	0.00435549	0.296173	F
Internalizing	rostralmiddlefrontal	ND	0.00449942	0.0165949	0.271132	4226	300.01	0.786476	0.98962	F
Externalizing	rostralmiddlefrontal	ND	-0.00409706	0.0167165	-0.245091	4726	210.379	0.806625	0.987121	M
P-Factor	rostralmiddlefrontal	ND	0.0699433	0.0182282	3.8371	4726	727.361	0.000135312	0.00306707	M
P-Factor	rostralmiddlefrontal	ND	0.0349001	0.0191725	1.82032	4226	908.371	0.069039	0.805058	F
Externalizing	superiortemporal	ND	0.00407252	0.0165665	0.245829	4726	157.97	0.806133	0.987121	M
P-Factor	superiortemporal	ND	0.00599093	0.019615	0.305426	4226	731.123	0.760128	0.933429	F
Internalizing	superiortemporal	ND	-0.00118555	0.0172815	-0.0686025	4726	285.555	0.945354	0.984917	M
Externalizing	superiortemporal	ND	0.0392563	0.0164947	2.37993	4226	203.811	0.0182381	0.351914	F
Internalizing	superiortemporal	ND	0.00307762	0.0166301	0.185063	4226	251.874	0.853328	0.98962	F
P-Factor	superiortemporal	ND	0.0335993	0.0186546	1.80113	4726	513.041	0.0722691	0.256354	M
Externalizing	superiorfrontal	ND	0.0255199	0.0164631	1.55012	4226	203.338	0.122667	0.370727	F
Internalizing	superiorfrontal	ND	-6.33291e-05	0.0167038	-0.0037913	4226	252.975	0.996978	0.998501	F
Internalizing	superiorfrontal	ND	0.000541449	0.0173902	0.0311352	4726	360.741	0.975179	0.984917	M
P-Factor	superiorfrontal	ND	0.0727411	0.0185016	3.93162	4726	768.662	9.19926e-05	0.00306707	M
P-Factor	superiorfrontal	ND	0.0306241	0.0196022	1.56228	4226	788.7	0.118624	0.805058	F
Externalizing	superiorfrontal	ND	-0.000480895	0.0167887	-0.028644	4726	191.633	0.977178	0.987865	M
P-Factor	superiorparietal	ND	0.00245077	0.0185803	0.131902	4226	1386.52	0.895081	0.933429	F
Externalizing	superiorparietal	ND	0.015417	0.0163214	0.944589	4726	385.541	0.34546	0.987121	M
Externalizing	superiorparietal	ND	0.0164148	0.0162697	1.00892	4226	279.472	0.313886	0.488185	F
P-Factor	superiorparietal	ND	0.0340496	0.0173551	1.96194	4726	1523.41	0.0499511	0.127233	M
Internalizing	superiorparietal	ND	-0.00703311	0.0164469	-0.427624	4226	341.149	0.669195	0.98962	F
Internalizing	superiorparietal	ND	0.00909344	0.0166256	0.546953	4726	687.624	0.584588	0.984917	M
Internalizing	supramarginal	ND	0.00149817	0.0165342	0.0906103	4726	814.509	0.927824	0.984917	M
Externalizing	supramarginal	ND	0.00927139	0.0161489	0.57412	4726	437.186	0.566182	0.987865	M
Externalizing	supramarginal	ND	0.029979	0.0161175	1.86003	4226	406.709	0.0636026	0.360415	F
P-Factor	supramarginal	ND	0.0338895	0.0171041	1.98137	4726	1623.37	0.0477178	0.19085	M
Internalizing	supramarginal	ND	-0.0111622	0.0163605	-0.682262	4226	501.116	0.495388	0.98962	F
P-Factor	supramarginal	ND	0.00922327	0.018043	0.511184	4226	1728.1	0.609288	0.933429	F
P-Factor	temporalpole	ND	0.0140604	0.0186044	0.755759	4726	649.331	0.450068	0.668207	M
P-Factor	temporalpole	ND	0.0156084	0.0199827	0.781095	4226	665.642	0.435024	0.933429	F
Externalizing	temporalpole	ND	0.0255982	0.0163608	1.5646	4226	161.247	0.119637	0.55609	F
Externalizing	temporalpole	ND	-0.0159887	0.0168147	-0.950873	4726	177.5	0.342962	0.988609	M
Internalizing	temporalpole	ND	-0.0140004	0.0173205	-0.808314	4726	307.462	0.419535	0.984917	M
Internalizing	temporalpole	ND	-0.00139994	0.0166897	-0.0838803	4226	200.029	0.933235	0.998501	F
Internalizing	transversetemporal	ND	0.0052016	0.0176579	0.294577	4726	220.028	0.768595	0.984917	M
Externalizing	transversetemporal	ND	-0.00457869	0.0170551	-0.268465	4726	128.762	0.788771	0.987121	M
Externalizing	transversetemporal	ND	0.0313075	0.0166118	1.88466	4226	176.935	0.0611157	0.433954	F
Internalizing	transversetemporal	ND	0.00266555	0.016681	0.159796	4226	212.199	0.873194	0.98962	F
P-Factor	transversetemporal	ND	0.00972193	0.0201591	0.482259	4226	579.194	0.629804	0.933429	F
P-Factor	transversetemporal	ND	-0.0106919	0.0193869	-0.551498	4726	395.152	0.581604	0.73094	M
Internalizing	banksst	T1w/T2w	0.00297425	0.015616	0.190462	4726	2316.02	0.848964	0.984917	M
P-Factor	banksst	T1w/T2w	0.00384015	0.0163978	0.234187	4226	3652.35	0.814853	0.933429	F
Internalizing	banksst	T1w/T2w	0.0136348	0.0158318	0.861228	4226	1539.65	0.389246	0.998501	F
Externalizing	banksst	T1w/T2w	0.00932837	0.0154695	0.603016	4726	1600.98	0.546583	0.987121	M
P-Factor	banksst	T1w/T2w	0.0229123	0.0157663	1.45325	4726	3685.96	0.14624	0.254983	M
Externalizing	banksst	T1w/T2w	0.0238971	0.015815	1.51104	4226	1289.93	0.131023	0.592896	F
Internalizing	caudalanteriorcingulate	T1w/T2w	0.0204092	0.0159364	1.28066	4726	1415.56	0.200522	0.984917	M
P-Factor	caudalanteriorcingulate	T1w/T2w	0.0492947	0.0174729	2.82121	4226	2213.98	0.00482692	0.32823	F
Internalizing	caudalanteriorcingulate	T1w/T2w	0.00708434	0.0161422	0.43887	4226	673.437	0.660896	0.98962	F
P-Factor	caudalanteriorcingulate	T1w/T2w	0.0515366	0.0162706	3.16747	4726	2526.09	0.00155607	0.030773	M
Externalizing	caudalanteriorcingulate	T1w/T2w	0.00695866	0.015937	0.436636	4226	492.171	0.662567	0.703977	F
Externalizing	caudalanteriorcingulate	T1w/T2w	-0.00798538	0.0158038	-0.505283	4726	978.957	0.613474	0.987121	M
P-Factor	caudalmiddlefrontal	T1w/T2w	0.0200276	0.0167329	1.1969	4226	3293.19	0.231433	0.857777	F
Externalizing	caudalmiddlefrontal	T1w/T2w	0.00861226	0.0158873	0.542086	4226	949.93	0.587886	0.677066	F
P-Factor	caudalmiddlefrontal	T1w/T2w	0.0411265	0.0158883	2.58847	4726	3467.5	0.00968046	0.0540806	M
Internalizing	caudalmiddlefrontal	T1w/T2w	0.000642639	0.0157064	0.0409157	4726	2107.57	0.967367	0.984917	M
Externalizing	caudalmiddlefrontal	T1w/T2w	0.0092021	0.0155874	0.590357	4726	1487.81	0.555041	0.987121	M
Internalizing	caudalmiddlefrontal	T1w/T2w	0.00744747	0.0159073	0.468181	4226	1182.97	0.639742	0.98962	F
P-Factor	cuneus	T1w/T2w	-0.00873855	0.0196546	-0.444605	4226	827.244	0.656721	0.933429	F
Internalizing	cuneus	T1w/T2w	0.00531626	0.0175111	0.303594	4726	298.886	0.761648	0.984917	M
Externalizing	cuneus	T1w/T2w	0.0138546	0.0163156	0.84916	4226	168.986	0.396994	0.749877	F
P-Factor	cuneus	T1w/T2w	0.0210836	0.0188735	1.1171	4726	692.353	0.264339	0.553988	M
Externalizing	cuneus	T1w/T2w	-0.00965604	0.0170378	-0.566743	4726	176.771	0.571608	0.987121	M
Internalizing	cuneus	T1w/T2w	0.00617005	0.0165385	0.373072	4226	221.314	0.709452	0.98962	F
P-Factor	entorhinal	T1w/T2w	0.0262602	0.0193756	1.35532	4226	1008.02	0.175619	0.943164	F
Externalizing	entorhinal	T1w/T2w	0.0156867	0.0163174	0.961348	4226	176.231	0.337694	0.522218	F
P-Factor	entorhinal	T1w/T2w	0.0317853	0.0176706	1.79877	4726	1436.33	0.0722657	0.217446	M
Internalizing	entorhinal	T1w/T2w	0.00630805	0.0166115	0.379741	4226	241.506	0.704471	0.98962	F
Externalizing	entorhinal	T1w/T2w	0.000901846	0.0166382	0.0542032	4726	374.317	0.956802	0.987865	M
Internalizing	entorhinal	T1w/T2w	-0.0161016	0.0168792	-0.953928	4726	577.661	0.340519	0.984917	M
Externalizing	frontalpole	T1w/T2w	0.00206629	0.0158152	0.130652	4226	955.647	0.896078	0.896078	F
P-Factor	frontalpole	T1w/T2w	0.00910507	0.0167218	0.544501	4226	3388.81	0.586132	0.933429	F
Externalizing	frontalpole	T1w/T2w	-0.00171433	0.0156816	-0.109321	4726	1758.63	0.91296	0.987865	M
P-Factor	frontalpole	T1w/T2w	0.0426826	0.0159367	2.67825	4726	3598.28	0.00743436	0.0481463	M
Internalizing	frontalpole	T1w/T2w	0.0135058	0.0159621	0.846114	4226	1328.85	0.397641	0.98962	F
Internalizing	frontalpole	T1w/T2w	-0.00289387	0.015759	-0.183633	4726	2249.26	0.854318	0.984917	M
Externalizing	fusiform	T1w/T2w	0.012857	0.0161567	0.795768	4726	502.503	0.426542	0.987121	M
P-Factor	fusiform	T1w/T2w	0.00891016	0.0180215	0.49442	4226	1957.74	0.621065	0.933429	F
Internalizing	fusiform	T1w/T2w	0.0085547	0.016431	0.520643	4726	829.635	0.602755	0.984917	M
Internalizing	fusiform	T1w/T2w	0.000350124	0.0163821	0.0213724	4226	449.857	0.982958	0.98962	F
Externalizing	fusiform	T1w/T2w	0.0232088	0.016211	1.43167	4226	338.913	0.15316	0.433954	F
P-Factor	fusiform	T1w/T2w	0.0399303	0.0170136	2.34696	4726	1980.95	0.0190252	0.101639	M
P-Factor	inferiorparietal	T1w/T2w	-0.00601388	0.0162567	-0.369932	4226	3805.39	0.711454	0.933429	F
Externalizing	inferiorparietal	T1w/T2w	-0.00928279	0.0153889	-0.603214	4726	1947.17	0.546436	0.987121	M
Internalizing	inferiorparietal	T1w/T2w	0.012343	0.0158268	0.779881	4226	1952.14	0.435556	0.98962	F
Internalizing	inferiorparietal	T1w/T2w	0.00190626	0.0154704	0.12322	4726	2665.1	0.901942	0.984917	M
Externalizing	inferiorparietal	T1w/T2w	0.0168749	0.0157776	1.06955	4226	1593.45	0.284985	0.519002	F
P-Factor	inferiorparietal	T1w/T2w	0.0191549	0.0156023	1.2277	4726	3894.45	0.219633	0.33189	M
Externalizing	inferiortemporal	T1w/T2w	0.0155032	0.0163585	0.947713	4226	165.389	0.344658	0.657007	F
P-Factor	inferiortemporal	T1w/T2w	0.00219766	0.0192933	0.113908	4226	1125.5	0.909331	0.933429	F
Externalizing	inferiortemporal	T1w/T2w	0.0114277	0.0167307	0.683041	4726	257.376	0.495196	0.987121	M
Internalizing	inferiortemporal	T1w/T2w	0.000322189	0.017032	0.0189167	4726	414.078	0.984917	0.984917	M
P-Factor	inferiortemporal	T1w/T2w	0.0348773	0.0180894	1.92805	4726	1198.19	0.0540853	0.175133	M
Internalizing	inferiortemporal	T1w/T2w	0.00363926	0.0165961	0.219284	4226	225.082	0.826628	0.98962	F
Internalizing	insula	T1w/T2w	0.00632895	0.0158938	0.398203	4226	1611.35	0.690533	0.98962	F
Internalizing	insula	T1w/T2w	0.0195894	0.0153837	1.27338	4726	3102.89	0.202978	0.984917	M
P-Factor	insula	T1w/T2w	0.0212651	0.0165093	1.28807	4226	3358.4	0.197812	0.783557	F
Externalizing	insula	T1w/T2w	0.0051369	0.0152526	0.336788	4726	2479.29	0.736305	0.987121	M
Externalizing	insula	T1w/T2w	0.026732	0.0158067	1.69118	4226	1311.58	0.0910391	0.578605	F
P-Factor	insula	T1w/T2w	0.0308249	0.0154412	1.99627	4726	3921.94	0.0459732	0.127233	M
Internalizing	isthmuscingulate	T1w/T2w	0.0291051	0.0170949	1.70256	4726	479.332	0.089299	0.984917	M
P-Factor	isthmuscingulate	T1w/T2w	0.0225745	0.0192839	1.17064	4226	1182.37	0.241981	0.783557	F
Externalizing	isthmuscingulate	T1w/T2w	0.0221661	0.0168228	1.31762	4726	308.935	0.188607	0.987121	M
Internalizing	isthmuscingulate	T1w/T2w	0.0123598	0.0167758	0.736759	4226	257.062	0.461941	0.98962	F
Externalizing	isthmuscingulate	T1w/T2w	0.0242641	0.0165891	1.46265	4226	184.802	0.145261	0.522218	F
P-Factor	isthmuscingulate	T1w/T2w	0.0413109	0.0180704	2.28611	4726	1238.73	0.0224161	0.108878	M
Externalizing	lateraloccipital	T1w/T2w	0.0313829	0.0160614	1.95393	4226	690.746	0.0511131	0.522218	F
P-Factor	lateraloccipital	T1w/T2w	-0.00203779	0.0171325	-0.118943	4226	2989.1	0.905328	0.933429	F
Externalizing	lateraloccipital	T1w/T2w	-0.0032653	0.0157957	-0.206721	4726	873.542	0.836276	0.987865	M
Internalizing	lateraloccipital	T1w/T2w	0.00864647	0.0159345	0.542625	4726	1341.67	0.587478	0.984917	M
P-Factor	lateraloccipital	T1w/T2w	0.0415488	0.0162752	2.55289	4726	2771.05	0.0107366	0.0811209	M
Internalizing	lateraloccipital	T1w/T2w	0.000294127	0.0160558	0.018319	4226	799.295	0.985389	0.98962	F
P-Factor	lateralorbitofrontal	T1w/T2w	0.022724	0.0164367	1.38252	4226	3596.21	0.166899	0.783557	F
Internalizing	lateralorbitofrontal	T1w/T2w	0.00658808	0.0158565	0.415482	4226	1677.69	0.677842	0.98962	F
Externalizing	lateralorbitofrontal	T1w/T2w	0.00663661	0.0153469	0.432441	4726	2306.64	0.665461	0.987121	M
Externalizing	lateralorbitofrontal	T1w/T2w	0.0154731	0.015799	0.979375	4226	1357.8	0.327569	0.519002	F
P-Factor	lateralorbitofrontal	T1w/T2w	0.047106	0.0155141	3.03633	4726	3977.95	0.00241031	0.0327803	M
Internalizing	lateralorbitofrontal	T1w/T2w	0.00483948	0.0154511	0.313213	4726	2938.72	0.754141	0.995572	M
Internalizing	lingual	T1w/T2w	-0.00189406	0.0167793	-0.112881	4226	156.894	0.910269	0.98962	F
Externalizing	lingual	T1w/T2w	0.00811412	0.016518	0.491228	4226	121.56	0.624151	0.684553	F
P-Factor	lingual	T1w/T2w	0.00304337	0.0205189	0.14832	4226	626.673	0.882138	0.933429	F
P-Factor	lingual	T1w/T2w	0.0258221	0.0196972	1.31095	4726	547.089	0.190423	0.479585	M
Externalizing	lingual	T1w/T2w	0.000902059	0.0174336	0.0517426	4726	135.556	0.95881	0.987865	M
Internalizing	lingual	T1w/T2w	0.00239451	0.0179133	0.133673	4726	219.588	0.893784	0.984917	M
P-Factor	medialorbitofrontal	T1w/T2w	0.0385284	0.0172841	2.22913	4226	2662.93	0.0258885	0.555213	F
P-Factor	medialorbitofrontal	T1w/T2w	0.0389464	0.0160188	2.43129	4726	3365.13	0.015097	0.0933271	M
Internalizing	medialorbitofrontal	T1w/T2w	0.00384464	0.0160801	0.239093	4226	730.034	0.8111	0.98962	F
Externalizing	medialorbitofrontal	T1w/T2w	-0.0129176	0.0156809	-0.823779	4726	1371.33	0.410208	0.987121	M
Externalizing	medialorbitofrontal	T1w/T2w	0.0150344	0.015916	0.944608	4226	524.771	0.345294	0.692003	F
Internalizing	medialorbitofrontal	T1w/T2w	0.00537044	0.0158008	0.339884	4726	1933.83	0.733981	0.984917	M
Externalizing	middletemporal	T1w/T2w	0.0183812	0.0162212	1.13316	4226	248.523	0.25824	0.519002	F
Externalizing	middletemporal	T1w/T2w	0.0127175	0.01643	0.774041	4726	319.346	0.439479	0.987121	M
P-Factor	middletemporal	T1w/T2w	0.0371176	0.017627	2.10572	4726	1465.38	0.0353981	0.0891508	M
P-Factor	middletemporal	T1w/T2w	-0.00154198	0.0184569	-0.0835449	4226	1588.55	0.933429	0.933429	F
Internalizing	middletemporal	T1w/T2w	-0.00592606	0.0167453	-0.353893	4726	518.49	0.723563	0.984917	M
Internalizing	middletemporal	T1w/T2w	0.00955391	0.0162614	0.58752	4226	310.311	0.557282	0.98962	F
Externalizing	paracentral	T1w/T2w	0.0318254	0.0161493	1.9707	4226	769.252	0.0491162	0.522218	F
P-Factor	paracentral	T1w/T2w	0.00380843	0.0172043	0.221365	4226	2870.29	0.824824	0.933429	F
Internalizing	paracentral	T1w/T2w	0.0135116	0.0162656	0.830682	4226	1017.31	0.406348	0.98962	F
Externalizing	paracentral	T1w/T2w	0.0139234	0.01573	0.885147	4726	1351.59	0.376235	0.987121	M
P-Factor	paracentral	T1w/T2w	0.0178355	0.0161274	1.10591	4726	3204.65	0.268847	0.276994	M
Internalizing	paracentral	T1w/T2w	0.00893071	0.0158189	0.564559	4726	1847.89	0.572442	0.984917	M
P-Factor	parahippocampal	T1w/T2w	0.0387167	0.0179144	2.16121	4726	1315.57	0.0308588	0.123435	M
Externalizing	parahippocampal	T1w/T2w	0.00307802	0.0163127	0.188689	4226	146.227	0.850598	0.945199	F
P-Factor	parahippocampal	T1w/T2w	0.0290905	0.0195724	1.4863	4226	1087.69	0.137489	0.783557	F
Internalizing	parahippocampal	T1w/T2w	0.0134569	0.0168	0.801005	4226	220.208	0.423992	0.98962	F
Externalizing	parahippocampal	T1w/T2w	0.0267598	0.0167198	1.60048	4726	312.925	0.1105	0.987121	M
Internalizing	parahippocampal	T1w/T2w	0.00143669	0.0169648	0.0846864	4726	484.015	0.932546	0.984917	M
Externalizing	parsopercularis	T1w/T2w	0.00946676	0.0151691	0.62408	4726	2858.17	0.532625	0.987121	M
Internalizing	parsopercularis	T1w/T2w	0.0120662	0.0157143	0.767851	4226	2723.65	0.442642	0.98962	F
P-Factor	parsopercularis	T1w/T2w	0.00887598	0.0160121	0.554331	4226	3933.18	0.579384	0.933429	F
Externalizing	parsopercularis	T1w/T2w	0.00830228	0.0157182	0.528195	4226	2462.13	0.597411	0.677066	F
P-Factor	parsopercularis	T1w/T2w	0.0273444	0.0152774	1.78986	4726	4198.52	0.0735479	0.144964	M
Internalizing	parsopercularis	T1w/T2w	0.00819024	0.0152735	0.536238	4726	3499.09	0.591828	0.984917	M
P-Factor	parsorbitalis	T1w/T2w	0.0442616	0.0159243	2.77951	4726	3514.49	0.00547305	0.0413519	M
Internalizing	parsorbitalis	T1w/T2w	0.00995914	0.0157394	0.632752	4726	2069.42	0.526966	0.984917	M
P-Factor	parsorbitalis	T1w/T2w	0.02012	0.0168288	1.19557	4226	3185.8	0.231953	0.805058	F
Externalizing	parsorbitalis	T1w/T2w	0.0148859	0.0155957	0.954491	4726	1376.88	0.340003	0.987121	M
Externalizing	parsorbitalis	T1w/T2w	0.00935862	0.0158648	0.589899	4226	846.706	0.555416	0.677066	F
Internalizing	parsorbitalis	T1w/T2w	0.017795	0.0159327	1.11689	4226	1097.55	0.264288	0.998501	F
Internalizing	parstriangularis	T1w/T2w	0.00982204	0.0158906	0.618102	4226	1281.1	0.536618	0.98962	F
P-Factor	parstriangularis	T1w/T2w	0.0217887	0.0166439	1.30911	4226	3371.16	0.190586	0.783557	F
Externalizing	parstriangularis	T1w/T2w	0.0184413	0.0158643	1.16244	4226	1049.16	0.245322	0.692003	F
Externalizing	parstriangularis	T1w/T2w	0.00691842	0.0154931	0.446547	4726	1697.59	0.655259	0.987121	M
P-Factor	parstriangularis	T1w/T2w	0.0368952	0.0157795	2.33818	4726	3705.18	0.019431	0.0677595	M
Internalizing	parstriangularis	T1w/T2w	0.0101367	0.0156108	0.649338	4726	2370.46	0.516183	0.984917	M
P-Factor	pericalcarine	T1w/T2w	-0.00187566	0.0189375	-0.0990447	4226	1134.51	0.92112	0.933429	F
Internalizing	pericalcarine	T1w/T2w	0.0117163	0.017218	0.680468	4726	384.329	0.496618	0.984917	M
Externalizing	pericalcarine	T1w/T2w	0.0261157	0.0163532	1.59698	4226	219.742	0.111708	0.578605	F
P-Factor	pericalcarine	T1w/T2w	0.0165018	0.0183331	0.900113	4726	913.454	0.368298	0.491063	M
Externalizing	pericalcarine	T1w/T2w	-0.00963859	0.0168327	-0.572612	4726	230.86	0.567464	0.987121	M
Internalizing	pericalcarine	T1w/T2w	-0.00133898	0.01639	-0.0816951	4226	273.799	0.934949	0.98962	F
Internalizing	postcentral	T1w/T2w	0.0107248	0.0160412	0.668582	4226	921.49	0.503929	0.98962	F
P-Factor	postcentral	T1w/T2w	-0.00208788	0.0170176	-0.12269	4226	2938.47	0.902361	0.933429	F
Externalizing	postcentral	T1w/T2w	0.0239097	0.0159069	1.5031	4226	684.953	0.133274	0.433954	F
P-Factor	postcentral	T1w/T2w	0.0202497	0.0161595	1.25311	4726	2966.02	0.210263	0.328688	M
Internalizing	postcentral	T1w/T2w	0.00539795	0.0158601	0.340347	4726	1561.78	0.733641	0.984917	M
Externalizing	postcentral	T1w/T2w	0.00430331	0.0157019	0.274063	4726	1018.44	0.784091	0.987374	M
Internalizing	posteriorcingulate	T1w/T2w	0.0126849	0.0164636	0.770486	4226	450.421	0.441416	0.98962	F
Externalizing	posteriorcingulate	T1w/T2w	0.0230383	0.0161346	1.42788	4726	693.752	0.153776	0.987121	M
Internalizing	posteriorcingulate	T1w/T2w	0.0180917	0.0162331	1.1145	4726	1007.29	0.265333	0.984917	M
P-Factor	posteriorcingulate	T1w/T2w	0.0523644	0.0167642	3.12358	4726	2176.9	0.00181018	0.030773	M
P-Factor	posteriorcingulate	T1w/T2w	0.0333586	0.0182054	1.83235	4226	1847.61	0.0670606	0.651455	F
Externalizing	posteriorcingulate	T1w/T2w	0.0157335	0.016188	0.971924	4226	308.839	0.331849	0.519002	F
P-Factor	precentral	T1w/T2w	0.0347641	0.0160472	2.16636	4726	3222.64	0.0303566	0.0822901	M
Internalizing	precentral	T1w/T2w	-0.00502014	0.0157639	-0.318458	4726	1827.7	0.750174	0.984917	M
Externalizing	precentral	T1w/T2w	0.0245518	0.0159616	1.53818	4226	906.399	0.124355	0.433954	F
P-Factor	precentral	T1w/T2w	0.00894805	0.0168724	0.530337	4226	3162.77	0.595915	0.933429	F
Internalizing	precentral	T1w/T2w	0.0217853	0.016029	1.35911	4226	1162.47	0.174374	0.98962	F
Externalizing	precentral	T1w/T2w	0.0166873	0.0156381	1.06709	4726	1232.25	0.28614	0.987121	M
P-Factor	precuneus	T1w/T2w	0.0275382	0.0168914	1.63031	4726	2077.02	0.103188	0.190117	M
Externalizing	precuneus	T1w/T2w	0.0159774	0.0161871	0.987049	4226	449.89	0.324149	0.519002	F
Internalizing	precuneus	T1w/T2w	0.00328008	0.0163145	0.201052	4726	944.819	0.840701	0.995572	M
Externalizing	precuneus	T1w/T2w	0.00602395	0.0161175	0.373753	4726	613.979	0.708717	0.987121	M
Internalizing	precuneus	T1w/T2w	0.0167175	0.0163025	1.02545	4226	600.075	0.305564	0.98962	F
P-Factor	precuneus	T1w/T2w	0.00421742	0.0177598	0.23747	4226	2163.66	0.812315	0.933429	F
P-Factor	rostralanteriorcingulate	T1w/T2w	0.0414205	0.016423	2.52211	4226	3475.34	0.0117097	0.398128	F
Internalizing	rostralanteriorcingulate	T1w/T2w	0.0130507	0.0158701	0.822348	4226	1826.54	0.410986	0.98962	F
Externalizing	rostralanteriorcingulate	T1w/T2w	-0.0113738	0.0153496	-0.740988	4726	2448.5	0.458772	0.987121	M
Externalizing	rostralanteriorcingulate	T1w/T2w	0.00989818	0.0157424	0.62876	4226	1406.09	0.529609	0.677066	F
P-Factor	rostralanteriorcingulate	T1w/T2w	0.0505814	0.0155052	3.26221	4726	3780.78	0.00111528	0.030773	M
Internalizing	rostralanteriorcingulate	T1w/T2w	0.00896932	0.0154177	0.581753	4726	2924.69	0.560778	0.984917	M
P-Factor	rostralmiddlefrontal	T1w/T2w	0.0393023	0.015667	2.50861	4726	3886.78	0.0121612	0.0551306	M
Internalizing	rostralmiddlefrontal	T1w/T2w	0.00961773	0.0158548	0.606615	4226	1633.92	0.544191	0.98962	F
P-Factor	rostralmiddlefrontal	T1w/T2w	0.0290764	0.0164024	1.77269	4226	3698.71	0.0763625	0.651455	F
Externalizing	rostralmiddlefrontal	T1w/T2w	0.00901433	0.0158021	0.570451	4226	1246.61	0.568474	0.677066	F
Externalizing	rostralmiddlefrontal	T1w/T2w	-0.00721838	0.0154587	-0.466947	4726	1929.01	0.640591	0.987121	M
Internalizing	rostralmiddlefrontal	T1w/T2w	0.00405852	0.0155937	0.260267	4726	2695.03	0.794678	0.984917	M
P-Factor	superiorfrontal	T1w/T2w	0.0290958	0.0169533	1.71623	4226	3011.77	0.086222	0.651455	F
P-Factor	superiorfrontal	T1w/T2w	0.0527957	0.016005	3.29871	4726	3182.73	0.000981986	0.0205153	M
Internalizing	superiorfrontal	T1w/T2w	0.00836026	0.0158188	0.528501	4726	1921.95	0.597212	0.984917	M
Externalizing	superiorfrontal	T1w/T2w	-0.00121597	0.0156567	-0.0776646	4726	1285.44	0.938107	0.987865	M
Externalizing	superiorfrontal	T1w/T2w	0.010811	0.0158901	0.680361	4226	781.925	0.496477	0.675209	F
Internalizing	superiorfrontal	T1w/T2w	0.0168702	0.0159726	1.0562	4226	1014.56	0.291128	0.998501	F
Internalizing	superiorparietal	T1w/T2w	0.013398	0.0159162	0.841786	4226	1968.94	0.40001	0.98962	F
P-Factor	superiorparietal	T1w/T2w	-0.0043467	0.0164228	-0.264675	4226	3646.65	0.791275	0.933429	F
P-Factor	superiorparietal	T1w/T2w	0.0307279	0.01564	1.9647	4726	3729.4	0.0495235	0.127233	M
Externalizing	superiorparietal	T1w/T2w	0.0209388	0.0158496	1.32109	4226	1605.28	0.186659	0.488185	F
Internalizing	superiorparietal	T1w/T2w	0.00461979	0.0154749	0.298534	4726	2576.84	0.765319	0.984917	M
Externalizing	superiorparietal	T1w/T2w	-0.0056059	0.0154125	-0.363724	4726	2012.03	0.716102	0.987121	M
P-Factor	superiortemporal	T1w/T2w	0.0203664	0.0160138	1.2718	4726	3219.81	0.203535	0.328688	M
Externalizing	superiortemporal	T1w/T2w	0.0316927	0.0159241	1.99023	4226	805.684	0.046903	0.433954	F
Externalizing	superiortemporal	T1w/T2w	0.0293469	0.0155634	1.88564	4726	1136.97	0.0595982	0.987121	M
Internalizing	superiortemporal	T1w/T2w	-0.00851367	0.0157768	-0.539633	4726	1788.9	0.589517	0.984917	M
Internalizing	superiortemporal	T1w/T2w	0.00914705	0.0158878	0.575727	4226	920.211	0.56494	0.98962	F
P-Factor	superiortemporal	T1w/T2w	0.0046446	0.016891	0.274975	4226	3073.4	0.783354	0.933429	F
Externalizing	supramarginal	T1w/T2w	0.0147923	0.0158537	0.933052	4226	758.58	0.35109	0.519002	F
P-Factor	supramarginal	T1w/T2w	0.0191741	0.0159432	1.20265	4726	3424.54	0.229194	0.335165	M
Internalizing	supramarginal	T1w/T2w	0.01422	0.0159758	0.890096	4226	1039.77	0.37362	0.98962	F
Externalizing	supramarginal	T1w/T2w	0.00274883	0.0155556	0.17671	4726	1251.26	0.859765	0.987865	M
P-Factor	supramarginal	T1w/T2w	0.00464164	0.0168058	0.276193	4226	3306.69	0.782417	0.933429	F
Internalizing	supramarginal	T1w/T2w	0.00430795	0.0157252	0.273952	4726	1916.91	0.784151	0.984917	M
P-Factor	temporalpole	T1w/T2w	0.0124142	0.017304	0.717415	4226	2472.46	0.473186	0.933429	F
P-Factor	temporalpole	T1w/T2w	0.0358207	0.0159745	2.24236	4726	3222.62	0.0250056	0.113359	M
Externalizing	temporalpole	T1w/T2w	0.0250845	0.0159486	1.57283	4226	640.045	0.116252	0.578605	F
Internalizing	temporalpole	T1w/T2w	-0.025056	0.0157605	-1.5898	4726	1868.46	0.11205	0.984917	M
Internalizing	temporalpole	T1w/T2w	-0.00710998	0.0161206	-0.44105	4226	810.789	0.659294	0.998501	F
Externalizing	temporalpole	T1w/T2w	-0.000222995	0.015616	-0.0142799	4726	1348.71	0.988609	0.988609	M
Internalizing	transversetemporal	T1w/T2w	0.00788605	0.0151348	0.521055	4726	3778.68	0.602359	0.984917	M
Externalizing	transversetemporal	T1w/T2w	0.0309727	0.0157361	1.96827	4226	2726.08	0.0491387	0.433954	F
Internalizing	transversetemporal	T1w/T2w	-0.00439282	0.0157623	-0.278692	4226	3047.26	0.7805	0.98962	F
P-Factor	transversetemporal	T1w/T2w	0.0229826	0.0151636	1.51564	4726	4299.65	0.129683	0.352739	M
Externalizing	transversetemporal	T1w/T2w	0.0375776	0.0150903	2.49019	4726	3374.49	0.0128152	0.987121	M
P-Factor	transversetemporal	T1w/T2w	0.00274836	0.0159754	0.172037	4226	3954.29	0.863417	0.933429	F
Internalizing	banksst	Thick	-0.000663337	0.0156876	-0.0422841	4226	2412.71	0.966276	0.998501	F
Externalizing	banksst	Thick	-0.0096363	0.0150716	-0.639369	4726	3317	0.522627	0.987121	M
P-Factor	banksst	Thick	-0.0168924	0.0151382	-1.11588	4726	4334.78	0.264533	0.73094	M
Externalizing	banksst	Thick	0.00018766	0.0157031	0.0119505	4226	1862.76	0.990466	0.990466	F
Internalizing	banksst	Thick	-0.0049823	0.0150097	-0.331939	4726	3611.46	0.739955	0.984917	M
P-Factor	banksst	Thick	-0.0339085	0.016142	-2.10064	4226	3911.98	0.0357361	0.638627	F
Internalizing	caudalanteriorcingulate	Thick	0.0241122	0.0146556	1.64526	4726	4357.94	0.0999892	0.984917	M
Externalizing	caudalanteriorcingulate	Thick	0.0301669	0.0154586	1.95146	4226	3431.1	0.0510837	0.388841	F
Internalizing	caudalanteriorcingulate	Thick	-0.0270221	0.0153739	-1.75766	4226	3812.46	0.0788849	0.98962	F
P-Factor	caudalanteriorcingulate	Thick	-0.000620285	0.0155494	-0.0398911	4226	4179.62	0.968182	0.968182	F
Externalizing	caudalanteriorcingulate	Thick	0.0402478	0.0147084	2.73639	4726	4207	0.0062379	0.673803	M
P-Factor	caudalanteriorcingulate	Thick	0.00680157	0.0147228	0.461975	4726	4625.13	0.644121	0.866072	M
Externalizing	caudalmiddlefrontal	Thick	0.0367743	0.0155432	2.36594	4226	1878.08	0.0180855	0.255206	F
Internalizing	caudalmiddlefrontal	Thick	0.0151006	0.0149716	1.00862	4726	3070.72	0.313238	0.984917	M
P-Factor	caudalmiddlefrontal	Thick	-0.0075402	0.0159745	-0.472013	4226	3922.01	0.636944	0.857777	F
Externalizing	caudalmiddlefrontal	Thick	0.016812	0.015012	1.11991	4726	2607.79	0.262855	0.987121	M
P-Factor	caudalmiddlefrontal	Thick	-0.00534655	0.0151493	-0.352925	4726	3974.34	0.724163	0.879341	M
Internalizing	caudalmiddlefrontal	Thick	0.00425117	0.0155449	0.273477	4226	2530.77	0.784509	0.98962	F
Internalizing	cuneus	Thick	-0.00378843	0.0155226	-0.244059	4726	4110.34	0.807197	0.984917	M
Externalizing	cuneus	Thick	0.031101	0.016246	1.91439	4226	1670.74	0.0557416	0.578706	F
P-Factor	cuneus	Thick	-0.00837038	0.0165872	-0.504628	4226	4143.08	0.613847	0.933429	F
Externalizing	cuneus	Thick	-0.025999	0.0155368	-1.67338	4726	3831.99	0.0943344	0.987121	M
P-Factor	cuneus	Thick	-0.00985944	0.0155729	-0.633117	4726	4571.64	0.526689	0.866072	M
Internalizing	cuneus	Thick	0.00636954	0.0162788	0.391279	4226	2824.55	0.695621	0.98962	F
Externalizing	entorhinal	Thick	0.0158216	0.0146832	1.07754	4726	4514.75	0.281299	0.987865	M
P-Factor	entorhinal	Thick	-0.00164894	0.0155258	-0.106206	4226	4196.97	0.915424	0.943164	F
Externalizing	entorhinal	Thick	0.0204879	0.0154721	1.32418	4226	3266.17	0.185536	0.522218	F
P-Factor	entorhinal	Thick	-0.0350497	0.0146501	-2.39246	4726	4694.14	0.016775	0.253489	M
Internalizing	entorhinal	Thick	0.00823534	0.0153758	0.535604	4226	3741.99	0.592264	0.98962	F
Internalizing	entorhinal	Thick	0.00569679	0.0146273	0.389464	4726	4567.64	0.696951	0.984917	M
P-Factor	frontalpole	Thick	0.0217156	0.0157311	1.38042	4226	4099.06	0.167532	0.83282	F
P-Factor	frontalpole	Thick	0.000946017	0.0148066	0.0638917	4726	4606.42	0.949059	0.985585	M
Externalizing	frontalpole	Thick	0.0169137	0.0155463	1.08795	4226	2972.31	0.276704	0.696291	F
Internalizing	frontalpole	Thick	-0.00214971	0.0154688	-0.13897	4226	3328.92	0.889482	0.98962	F
Externalizing	frontalpole	Thick	-0.000434407	0.014797	-0.0293578	4726	4119.79	0.976581	0.987865	M
Internalizing	frontalpole	Thick	-0.0209295	0.0147141	-1.42241	4726	4302.28	0.154979	0.984917	M
Internalizing	fusiform	Thick	0.00906142	0.0158648	0.571165	4226	3571.21	0.567923	0.98962	F
Externalizing	fusiform	Thick	0.0330959	0.0159487	2.07514	4226	3223.31	0.0380524	0.308902	F
Internalizing	fusiform	Thick	-0.00995703	0.0149903	-0.66423	4726	4509.28	0.506577	0.984917	M
P-Factor	fusiform	Thick	-0.0222204	0.0150211	-1.47928	4726	4669.21	0.139134	0.591318	M
Externalizing	fusiform	Thick	-0.000485428	0.01506	-0.032233	4726	4395.9	0.974288	0.987121	M
P-Factor	fusiform	Thick	-0.0203326	0.0160698	-1.26527	4226	4158.59	0.205845	0.83282	F
Internalizing	inferiorparietal	Thick	0.0109876	0.0162338	0.676836	4726	704.573	0.498732	0.984917	M
Externalizing	inferiorparietal	Thick	0.0179868	0.016213	1.10941	4726	494.893	0.267792	0.987121	M
P-Factor	inferiorparietal	Thick	-0.0196979	0.0177948	-1.10695	4226	1825.04	0.268464	0.83282	F
Externalizing	inferiorparietal	Thick	0.0193442	0.0159766	1.21078	4226	390.208	0.226711	0.411102	F
P-Factor	inferiorparietal	Thick	-0.0160682	0.0169737	-0.946652	4726	1469.9	0.343972	0.73094	M
Internalizing	inferiorparietal	Thick	0.0165786	0.0161966	1.02359	4226	570.739	0.306465	0.98962	F
P-Factor	inferiortemporal	Thick	-0.00696455	0.0154676	-0.450267	4726	3889.95	0.652543	0.866072	M
P-Factor	inferiortemporal	Thick	-0.0137452	0.0165865	-0.828702	4226	3492.59	0.40733	0.933429	F
Externalizing	inferiortemporal	Thick	0.0281228	0.0159379	1.76453	4226	1373.76	0.0778657	0.352991	F
Internalizing	inferiortemporal	Thick	0.00412918	0.0152553	0.270672	4726	2828.1	0.786663	0.984917	M
Internalizing	inferiortemporal	Thick	-0.00396668	0.0159325	-0.248967	4226	1791.17	0.803415	0.98962	F
Externalizing	inferiortemporal	Thick	0.0242093	0.0152772	1.58467	4726	2357.83	0.113175	0.987121	M
Externalizing	insula	Thick	0.00311332	0.0149989	0.20757	4726	4112.31	0.835575	0.987121	M
Externalizing	insula	Thick	-0.0149846	0.0157058	-0.954083	4226	3622.05	0.340105	0.578605	F
Internalizing	insula	Thick	0.016548	0.0155841	1.06185	4226	3890.23	0.288371	0.98962	F
P-Factor	insula	Thick	-0.0226089	0.0157264	-1.43764	4226	4189.1	0.150611	0.783557	F
Internalizing	insula	Thick	0.00859387	0.0149374	0.575327	4726	4294.67	0.5651	0.984917	M
P-Factor	insula	Thick	-0.0060252	0.0149911	-0.401918	4726	4601.06	0.687763	0.866072	M
P-Factor	isthmuscingulate	Thick	0.022913	0.0154205	1.48588	4226	4191.92	0.137387	0.783557	F
Externalizing	isthmuscingulate	Thick	0.0331827	0.015544	2.13476	4226	4179.16	0.0328384	0.258756	F
Internalizing	isthmuscingulate	Thick	0.00612091	0.0146499	0.417813	4726	4690.68	0.676103	0.984917	M
Externalizing	isthmuscingulate	Thick	0.0173213	0.0147203	1.17669	4726	4683.86	0.239378	0.987121	M
P-Factor	isthmuscingulate	Thick	0.0300498	0.0146439	2.05203	4726	4698.59	0.0402216	0.304071	M
Internalizing	isthmuscingulate	Thick	-0.0111975	0.0153964	-0.727283	4226	4193.54	0.467093	0.98962	F
Externalizing	lateraloccipital	Thick	0.0246502	0.0165991	1.48503	4226	232.8	0.138889	0.522218	F
Internalizing	lateraloccipital	Thick	-0.00303206	0.0171429	-0.176869	4726	588.693	0.859672	0.984917	M
Externalizing	lateraloccipital	Thick	-0.00500931	0.0171692	-0.291761	4726	429.954	0.77061	0.987865	M
P-Factor	lateraloccipital	Thick	-0.0238763	0.0189567	-1.25951	4226	1593.31	0.208029	0.83282	F
Internalizing	lateraloccipital	Thick	0.000864325	0.0170555	0.0506772	4226	405.561	0.959608	0.98962	F
P-Factor	lateraloccipital	Thick	-0.00944311	0.0179722	-0.52543	4726	1287.36	0.599375	0.866072	M
Externalizing	lateralorbitofrontal	Thick	0.0100958	0.0150049	0.672831	4726	4357.25	0.50109	0.987121	M
P-Factor	lateralorbitofrontal	Thick	-0.0224521	0.0159672	-1.40614	4226	4147.39	0.159757	0.783557	F
Externalizing	lateralorbitofrontal	Thick	0.0397369	0.0158429	2.50819	4226	3202.59	0.0121842	0.370727	F
Internalizing	lateralorbitofrontal	Thick	0.000213845	0.0149259	0.0143271	4726	4471.36	0.98857	0.995572	M
P-Factor	lateralorbitofrontal	Thick	-0.0190173	0.0149931	-1.2684	4726	4652.77	0.204718	0.668207	M
Internalizing	lateralorbitofrontal	Thick	-0.0132881	0.0157583	-0.843241	4226	3634.63	0.399149	0.98962	F
Externalizing	lingual	Thick	-0.0317496	0.0156127	-2.03357	4726	3223.57	0.0420767	0.987865	M
Internalizing	lingual	Thick	0.00905919	0.0163148	0.555274	4226	2302.35	0.578762	0.98962	F
P-Factor	lingual	Thick	-0.0175978	0.0168384	-1.0451	4226	3852.8	0.296043	0.83282	F
P-Factor	lingual	Thick	-0.0163502	0.0157147	-1.04044	4726	4342.58	0.298194	0.974587	M
Internalizing	lingual	Thick	-0.0127512	0.0155577	-0.819605	4726	3643.49	0.412495	0.984917	M
Externalizing	lingual	Thick	0.0273396	0.0162933	1.67797	4226	1576.88	0.093551	0.451979	F
Externalizing	medialorbitofrontal	Thick	-0.00736769	0.0152219	-0.48402	4726	2640.02	0.628412	0.987121	M
P-Factor	medialorbitofrontal	Thick	0.0169099	0.0162424	1.0411	4226	3754.45	0.297898	0.555213	F
Internalizing	medialorbitofrontal	Thick	0.0108075	0.0151661	0.712608	4726	3025.51	0.476143	0.984917	M
Internalizing	medialorbitofrontal	Thick	-0.00543261	0.0157119	-0.345764	4226	2159.77	0.729554	0.98962	F
Externalizing	medialorbitofrontal	Thick	0.0240919	0.0157353	1.53107	4226	1610.5	0.125948	0.692003	F
P-Factor	medialorbitofrontal	Thick	-0.000538678	0.015363	-0.0350633	4726	4043.19	0.972031	0.985585	M
Externalizing	middletemporal	Thick	0.00714302	0.0160536	0.444948	4726	614.531	0.656514	0.987121	M
Internalizing	middletemporal	Thick	-0.0134986	0.0160302	-0.842069	4726	847.308	0.399987	0.984917	M
Internalizing	middletemporal	Thick	0.00708371	0.0161793	0.437826	4226	564.258	0.66168	0.98962	F
Externalizing	middletemporal	Thick	0.0355474	0.0161593	2.19981	4226	420.83	0.0283635	0.258756	F
P-Factor	middletemporal	Thick	-0.0331057	0.017767	-1.86332	4226	1894.06	0.0625713	0.709142	F
P-Factor	middletemporal	Thick	0.000942749	0.0166352	0.056672	4726	1644.75	0.954813	0.985585	M
P-Factor	paracentral	Thick	-0.0337268	0.016078	-2.0977	4226	4079.49	0.0359927	0.638627	F
Internalizing	paracentral	Thick	-0.00644742	0.0150663	-0.427937	4726	4064.01	0.668719	0.984917	M
Externalizing	paracentral	Thick	0.0153343	0.0158139	0.969674	4226	2302.33	0.332311	0.522218	F
Externalizing	paracentral	Thick	0.0117242	0.0150849	0.777209	4726	3713.86	0.437085	0.987121	M
P-Factor	paracentral	Thick	-0.0458546	0.0151353	-3.02964	4726	4506.24	0.00246235	0.16744	M
Internalizing	paracentral	Thick	0.00747277	0.0157611	0.474129	4226	2938.61	0.635443	0.98962	F
Externalizing	parahippocampal	Thick	0.00207761	0.0149223	0.139228	4726	4668.94	0.889276	0.987121	M
P-Factor	parahippocampal	Thick	-0.0183879	0.0148661	-1.2369	4726	4707.76	0.216185	0.668207	M
Internalizing	parahippocampal	Thick	0.00434598	0.0157537	0.27587	4226	4123.88	0.782662	0.98962	F
P-Factor	parahippocampal	Thick	-0.0488474	0.0158127	-3.08912	4226	4211.68	0.0020206	0.137401	F
Internalizing	parahippocampal	Thick	0.0201627	0.0148661	1.35628	4726	4681.88	0.175075	0.984917	M
Externalizing	parahippocampal	Thick	0.0109801	0.0159017	0.690497	4226	4043.62	0.489921	0.945199	F
P-Factor	parsopercularis	Thick	0.0167098	0.0163276	1.02341	4226	3608.2	0.306184	0.83282	F
P-Factor	parsopercularis	Thick	-0.0036607	0.015275	-0.239653	4726	3961.53	0.810612	0.950372	M
Internalizing	parsopercularis	Thick	0.0214335	0.0156952	1.36561	4226	1825.97	0.172231	0.98962	F
Internalizing	parsopercularis	Thick	0.0111356	0.0150747	0.738691	4726	2993	0.460152	0.984917	M
Externalizing	parsopercularis	Thick	-0.00509936	0.0151199	-0.337262	4726	2521.09	0.735947	0.987121	M
Externalizing	parsopercularis	Thick	0.0242408	0.0156604	1.5479	4226	1262.91	0.121896	0.388841	F
Internalizing	parsorbitalis	Thick	0.00632406	0.0146698	0.431094	4726	4463.49	0.666421	0.984917	M
Externalizing	parsorbitalis	Thick	0.0362639	0.01472	2.46358	4726	4367.91	0.0137938	0.937981	M
P-Factor	parsorbitalis	Thick	0.00646311	0.0156975	0.411727	4226	4146.47	0.68056	0.805058	F
P-Factor	parsorbitalis	Thick	0.00617762	0.0147265	0.41949	4726	4654.24	0.674877	0.866072	M
Externalizing	parsorbitalis	Thick	0.0300018	0.0155672	1.92724	4226	3145.96	0.0540394	0.375072	F
Internalizing	parsorbitalis	Thick	-0.00362901	0.015483	-0.234387	4226	3544.29	0.814698	0.998501	F
P-Factor	parstriangularis	Thick	0.0205503	0.0164432	1.24977	4226	3376.26	0.211469	0.783557	F
Internalizing	parstriangularis	Thick	-0.0011798	0.0157012	-0.0751407	4226	1496.52	0.940113	0.98962	F
Internalizing	parstriangularis	Thick	0.00809211	0.0151585	0.533832	4726	2530.93	0.593505	0.984917	M
Externalizing	parstriangularis	Thick	0.0394377	0.0156584	2.51863	4226	1099.72	0.0119223	0.414263	F
P-Factor	parstriangularis	Thick	-0.000278536	0.0154149	-0.0180693	4726	3676.62	0.985585	0.985585	M
Externalizing	parstriangularis	Thick	0.020418	0.0151958	1.34366	4726	2086.79	0.179206	0.987121	M
Internalizing	pericalcarine	Thick	0.00603239	0.0153361	0.393345	4726	3066.9	0.694092	0.984917	M
Externalizing	pericalcarine	Thick	-0.0176497	0.0154273	-1.14406	4726	2688.82	0.2527	0.987121	M
P-Factor	pericalcarine	Thick	-0.00260327	0.0155382	-0.16754	4726	4279.97	0.866953	0.982547	M
P-Factor	pericalcarine	Thick	-0.0260084	0.0166938	-1.55797	4226	3834.84	0.119322	0.83282	F
Externalizing	pericalcarine	Thick	0.0431608	0.0158513	2.72286	4226	702.899	0.00663238	0.414263	F
Internalizing	pericalcarine	Thick	0.00500207	0.0160617	0.311427	4226	1534.96	0.755518	0.98962	F
P-Factor	postcentral	Thick	-0.0324065	0.0171443	-1.89022	4226	2920.5	0.0588268	0.709142	F
P-Factor	postcentral	Thick	-0.0164537	0.0162855	-1.01033	4726	2535.7	0.312433	0.73094	M
Externalizing	postcentral	Thick	-0.00208211	0.0158449	-0.131406	4726	1013.23	0.895481	0.987374	M
Internalizing	postcentral	Thick	-0.0311688	0.0158548	-1.96588	4726	1429.11	0.0495055	0.984917	M
Internalizing	postcentral	Thick	0.0110369	0.0160714	0.686738	4226	1087.9	0.492394	0.98962	F
Externalizing	postcentral	Thick	0.0243992	0.0160514	1.52007	4226	775.587	0.128901	0.376147	F
P-Factor	posteriorcingulate	Thick	0.0204118	0.0156418	1.30495	4226	4159.66	0.191983	0.651455	F
P-Factor	posteriorcingulate	Thick	0.00973456	0.0147601	0.65952	4726	4618.18	0.509595	0.866072	M
Externalizing	posteriorcingulate	Thick	0.00232125	0.0147473	0.157402	4726	4181.87	0.874936	0.987121	M
Internalizing	posteriorcingulate	Thick	0.00253832	0.0146711	0.173016	4726	4364.32	0.862647	0.984917	M
Internalizing	posteriorcingulate	Thick	-0.0200665	0.0154263	-1.3008	4226	3558.21	0.193412	0.98962	F
Externalizing	posteriorcingulate	Thick	0.0181534	0.0154896	1.17197	4226	3105.36	0.241299	0.519002	F
P-Factor	precentral	Thick	-0.023831	0.0168876	-1.41115	4226	2879.77	0.158307	0.83282	F
Internalizing	precentral	Thick	0.015874	0.0155955	1.01786	4726	1442.74	0.308917	0.984917	M
Internalizing	precentral	Thick	0.025097	0.0158536	1.58305	4226	1019.6	0.11372	0.98962	F
Externalizing	precentral	Thick	-0.00064766	0.015673	-0.0413232	4726	1167.81	0.967045	0.987121	M
Externalizing	precentral	Thick	0.0334603	0.0157934	2.11863	4226	700.832	0.034473	0.258756	F
P-Factor	precentral	Thick	-0.0328817	0.0160222	-2.05226	4726	2581.8	0.0402447	0.228053	M
P-Factor	precuneus	Thick	-0.0229168	0.0162496	-1.41029	4226	4116.42	0.158528	0.83282	F
Externalizing	precuneus	Thick	0.0354018	0.0160318	2.20823	4226	2438.44	0.027321	0.517513	F
Externalizing	precuneus	Thick	0.00189278	0.0151639	0.124821	4726	3615.66	0.900672	0.987121	M
P-Factor	precuneus	Thick	-0.0375539	0.0151999	-2.47066	4726	4449.34	0.0135235	0.190117	M
Internalizing	precuneus	Thick	-8.38312e-05	0.0151059	-0.00554955	4726	3835.78	0.995572	0.995572	M
Internalizing	precuneus	Thick	0.0161199	0.0159391	1.01135	4226	3082.04	0.31193	0.98962	F
P-Factor	rostralanteriorcingulate	Thick	0.00795965	0.0156707	0.507931	4226	4174.3	0.611529	0.805058	F
P-Factor	rostralanteriorcingulate	Thick	0.0310276	0.0148108	2.09493	4726	4604.46	0.0362316	0.238395	M
Externalizing	rostralanteriorcingulate	Thick	-0.00267875	0.0148075	-0.180904	4726	4147.22	0.856452	0.987121	M
Externalizing	rostralanteriorcingulate	Thick	0.00780871	0.0155699	0.501525	4226	3235.84	0.616036	0.677066	F
Internalizing	rostralanteriorcingulate	Thick	0.0095452	0.0147361	0.647742	4726	4317.73	0.517187	0.984917	M
Internalizing	rostralanteriorcingulate	Thick	0.0326251	0.0154681	2.10919	4226	3655.81	0.034996	0.98962	F
P-Factor	rostralmiddlefrontal	Thick	0.0203469	0.0171357	1.1874	4226	2555.9	0.23518	0.651455	F
Externalizing	rostralmiddlefrontal	Thick	0.00460331	0.015543	0.296166	4726	1169.86	0.767156	0.987121	M
Externalizing	rostralmiddlefrontal	Thick	0.0298359	0.015804	1.88787	4226	546.535	0.0595727	0.296173	F
Internalizing	rostralmiddlefrontal	Thick	-0.00298357	0.0159851	-0.186647	4226	837.787	0.851983	0.98962	F
P-Factor	rostralmiddlefrontal	Thick	-0.0073541	0.0159073	-0.462309	4726	2747.09	0.643897	0.866072	M
Internalizing	rostralmiddlefrontal	Thick	0.00965336	0.0154997	0.622809	4726	1541.87	0.533502	0.984917	M
P-Factor	superiorfrontal	Thick	0.0169749	0.0163203	1.04011	4226	3539.83	0.298361	0.651455	F
P-Factor	superiorfrontal	Thick	-0.00876493	0.0153629	-0.570526	4726	3766.86	0.568355	0.866072	M
Internalizing	superiorfrontal	Thick	0.0028696	0.015627	0.183631	4226	1561.52	0.854326	0.998501	F
Externalizing	superiorfrontal	Thick	0.0229695	0.0155677	1.47546	4226	1076.96	0.140381	0.370727	F
Internalizing	superiorfrontal	Thick	0.00315993	0.0151212	0.208974	4726	2680.2	0.834485	0.984917	M
Externalizing	superiorfrontal	Thick	0.0242382	0.0151691	1.59787	4726	2155.8	0.110219	0.987865	M
P-Factor	superiorparietal	Thick	-0.0182777	0.0170556	-1.07165	4226	3189.63	0.283958	0.83282	F
Internalizing	superiorparietal	Thick	0.00244977	0.0161403	0.15178	4226	1237.43	0.879385	0.98962	F
Externalizing	superiorparietal	Thick	0.0149948	0.0156465	0.958348	4726	1309.21	0.338064	0.987121	M
P-Factor	superiorparietal	Thick	-0.0268579	0.0159992	-1.6787	4726	2950.9	0.0933163	0.45325	M
Internalizing	superiorparietal	Thick	0.00504256	0.0155972	0.323298	4726	1668.08	0.74651	0.984917	M
Externalizing	superiorparietal	Thick	0.0403501	0.0160398	2.51562	4226	767.9	0.0120853	0.414263	F
P-Factor	superiortemporal	Thick	-0.0117853	0.0169926	-0.693555	4226	2764.7	0.48802	0.933429	F
P-Factor	superiortemporal	Thick	0.0141863	0.015801	0.89781	4726	3028.41	0.369358	0.738716	M
Internalizing	superiortemporal	Thick	-0.00744827	0.0159765	-0.466203	4226	1069.57	0.641165	0.98962	F
Externalizing	superiortemporal	Thick	0.012839	0.0154965	0.828509	4726	1445.33	0.407519	0.987121	M
Internalizing	superiortemporal	Thick	-0.011311	0.0154531	-0.731959	4726	1830.57	0.464287	0.984917	M
Externalizing	superiortemporal	Thick	0.021995	0.0158484	1.38783	4226	714.423	0.165621	0.351914	F
Externalizing	supramarginal	Thick	0.0268003	0.0160015	1.67486	4226	205.465	0.0954834	0.360415	F
P-Factor	supramarginal	Thick	-0.0202898	0.0189389	-1.07133	4226	917.245	0.284303	0.83282	F
Internalizing	supramarginal	Thick	0.0175136	0.0166647	1.05094	4726	422.769	0.293887	0.984917	M
Externalizing	supramarginal	Thick	0.0100936	0.0166019	0.60798	4726	301.952	0.543657	0.987865	M
P-Factor	supramarginal	Thick	-0.00768306	0.017643	-0.435474	4726	871.186	0.663326	0.866072	M
Internalizing	supramarginal	Thick	0.00293888	0.0164288	0.178886	4226	296.697	0.858149	0.98962	F
P-Factor	temporalpole	Thick	-0.0195437	0.0147435	-1.32558	4726	4648.39	0.185045	0.668207	M
Internalizing	temporalpole	Thick	-0.00724927	0.0154716	-0.468554	4226	3904.82	0.639414	0.998501	F
P-Factor	temporalpole	Thick	-0.00733035	0.0156095	-0.469608	4226	4182.04	0.63866	0.933429	F
Externalizing	temporalpole	Thick	-0.00489995	0.0147756	-0.331624	4726	4423.77	0.740189	0.988609	M
Internalizing	temporalpole	Thick	0.0234376	0.014688	1.59569	4726	4470.74	0.110628	0.984917	M
Externalizing	temporalpole	Thick	-0.0038128	0.0155957	-0.244478	4226	3686.37	0.806875	0.831325	F
Internalizing	transversetemporal	Thick	0.00143682	0.0158156	0.090848	4226	3836.49	0.927618	0.98962	F
P-Factor	transversetemporal	Thick	-0.0332102	0.0159648	-2.08022	4226	4190.52	0.0375663	0.638627	F
Externalizing	transversetemporal	Thick	-0.00199354	0.014858	-0.134173	4726	4577.74	0.893272	0.987121	M
Externalizing	transversetemporal	Thick	0.0160688	0.015941	1.00802	4226	3573.1	0.313513	0.433954	F
Internalizing	transversetemporal	Thick	-0.012173	0.0147799	-0.82362	4726	4627.22	0.410198	0.984917	M
P-Factor	transversetemporal	Thick	0.01455	0.0148076	0.982607	4726	4689.37	0.325852	0.73094	M

## Sheet: S5_Cognition_model_fit
Cognition	Area	MRI Modality	Estimate	StdError	Tstat	N	Df	Pval	fdr
TotalCogNIH	banksst	Area	0.0815902	0.0100533	8.11577	8909	8562.55	5.49649e-16	2.99009e-15
TotalCogNIH	caudalanteriorcingulate	Area	0.100016	0.00967454	10.3381	8881	8684.42	6.60885e-25	4.99335e-24
TotalCogNIH	caudalmiddlefrontal	Area	0.120809	0.0102117	11.8304	8915	8518.74	4.83759e-32	6.57912e-31
TotalCogNIH	cuneus	Area	0.0781774	0.0101407	7.70927	8901	8717.51	1.40442e-14	6.58623e-14
TotalCogNIH	entorhinal	Area	0.0787628	0.010071	7.82073	8893	8704.57	5.8648e-15	2.95412e-14
TotalCogNIH	frontalpole	Area	0.0626192	0.0101572	6.16501	8921	8734.5	7.36011e-10	2.94405e-09
TotalCogNIH	fusiform	Area	0.141932	0.0104479	13.5847	8923	8736.33	1.30337e-41	8.86293e-40
TotalCogNIH	inferiorparietal	Area	0.127811	0.0105914	12.0673	8923	8305.94	2.97857e-33	5.78694e-32
TotalCogNIH	inferiortemporal	Area	0.13379	0.0106375	12.5772	8926	8564.33	5.85096e-36	1.59146e-34
TotalCogNIH	insula	Area	0.124005	0.0103988	11.925	8906	8716.64	1.56919e-32	2.37122e-31
TotalCogNIH	isthmuscingulate	Area	0.085028	0.0100705	8.44324	8889	8701.91	3.58336e-17	2.03057e-16
TotalCogNIH	lateraloccipital	Area	0.11978	0.0110271	10.8623	8923	8406.45	2.64613e-27	2.24921e-26
TotalCogNIH	lateralorbitofrontal	Area	0.123628	0.0102983	12.0047	8920	8734.18	6.09645e-33	1.0364e-31
TotalCogNIH	lingual	Area	0.0714713	0.00995973	7.17603	8914	8728.16	7.76306e-13	3.40573e-12
TotalCogNIH	medialorbitofrontal	Area	0.11299	0.0102785	10.9929	8914	8725.63	6.29962e-28	5.71166e-27
TotalCogNIH	middletemporal	Area	0.130851	0.0106644	12.2698	8921	8386.87	2.58673e-34	5.86326e-33
TotalCogNIH	paracentral	Area	0.0614324	0.00977929	6.28189	8891	8693.44	3.50541e-10	1.44466e-09
TotalCogNIH	parahippocampal	Area	0.0872153	0.00999247	8.7281	8867	8682.36	3.07135e-18	1.89865e-17
TotalCogNIH	parsopercularis	Area	0.0871119	0.0101395	8.59136	8906	8662.2	1.00914e-17	5.96709e-17
TotalCogNIH	parsorbitalis	Area	0.107628	0.01056	10.1921	8918	8731.34	2.93967e-24	2.10419e-23
TotalCogNIH	parstriangularis	Area	0.0773289	0.0100211	7.71659	8933	8687.6	1.32711e-14	6.44596e-14
TotalCogNIH	pericalcarine	Area	0.0645121	0.00965032	6.68497	8920	8731.75	2.4514e-11	1.04184e-10
TotalCogNIH	postcentral	Area	0.114329	0.0107668	10.6186	8915	7950.13	3.65337e-26	2.92269e-25
TotalCogNIH	posteriorcingulate	Area	0.0970736	0.010036	9.67255	8892	8697.09	5.09077e-22	3.29688e-21
TotalCogNIH	precentral	Area	0.128228	0.0109329	11.7287	8897	7969.17	1.64846e-31	1.86825e-30
TotalCogNIH	precuneus	Area	0.117306	0.0104734	11.2004	8920	8721.28	6.39232e-29	6.20968e-28
TotalCogNIH	rostralanteriorcingulate	Area	0.114027	0.0100113	11.3898	8929	8731.29	7.63043e-30	7.9826e-29
TotalCogNIH	rostralmiddlefrontal	Area	0.140894	0.0106586	13.2188	8921	7929.49	1.78349e-39	6.06388e-38
TotalCogNIH	superiorfrontal	Area	0.146611	0.0107158	13.6818	8916	8463.99	3.65528e-42	4.97117e-40
TotalCogNIH	superiorparietal	Area	0.103346	0.0106418	9.7114	8923	8410.86	3.52475e-22	2.39683e-21
TotalCogNIH	superiortemporal	Area	0.142045	0.0104833	13.5496	8917	8253.9	2.20233e-41	9.9839e-40
TotalCogNIH	supramarginal	Area	0.126237	0.0107079	11.7891	8914	8052.98	8.10761e-32	1.00239e-30
TotalCogNIH	temporalpole	Area	0.074663	0.0099099	7.53418	8911	8715.3	5.40514e-14	2.45033e-13
TotalCogNIH	transversetemporal	Area	0.0778266	0.00979737	7.94362	8912	8722.31	2.20766e-15	1.15477e-14
TotalCogNIH	banksst	ND	0.0118046	0.0115376	1.02314	8307	3971.26	0.306302	0.686218
TotalCogNIH	caudalanteriorcingulate	ND	0.00185644	0.0136889	0.135616	8343	975.211	0.892153	0.967077
TotalCogNIH	caudalmiddlefrontal	ND	-0.0187736	0.0120874	-1.55316	8315	2939.32	0.120493	0.455194
TotalCogNIH	cuneus	ND	-0.0112251	0.0122191	-0.918651	8347	3146.62	0.358348	0.655208
TotalCogNIH	entorhinal	ND	0.0465273	0.0125568	3.70535	8398	1806.47	0.000217456	0.00739349
TotalCogNIH	frontalpole	ND	-0.0226024	0.0113396	-1.99323	8353	5102.43	0.0462894	0.299779
TotalCogNIH	fusiform	ND	-0.000507952	0.0123053	-0.0412791	8321	2408.43	0.967077	0.967077
TotalCogNIH	inferioremporal	ND	0.0185795	0.0127068	1.46216	8334	1696.99	0.143882	0.647355
TotalCogNIH	inferiorparietal	ND	-0.0131643	0.0111898	-1.17645	8299	5197.05	0.239467	0.723724
TotalCogNIH	insula	ND	-0.00138732	0.0164054	-0.0845649	8325	317.984	0.93266	0.967077
TotalCogNIH	isthmuscingulate	ND	0.0258415	0.0107022	2.41459	8325	6637.25	0.0157797	0.15096
TotalCogNIH	lateraloccipital	ND	-0.00772549	0.0120217	-0.642628	8313	3424.99	0.520509	0.884441
TotalCogNIH	lateralorbitofrontal	ND	0.00133534	0.0135639	0.0984482	8330	1122.3	0.921594	0.967077
TotalCogNIH	lingual	ND	-0.0204447	0.0131038	-1.56021	8330	1917.76	0.118876	0.455194
TotalCogNIH	medialorbitofrontal	ND	0.014641	0.0161784	0.904974	8353	326.766	0.366146	0.655208
TotalCogNIH	middletemporal	ND	-0.00261139	0.0123023	-0.212269	8334	2338.01	0.831916	0.967077
TotalCogNIH	paracentral	ND	0.0130487	0.011056	1.18023	8315	5030.47	0.237964	0.542793
TotalCogNIH	parahippocampal	ND	0.0446866	0.0118559	3.76915	8364	3322.03	0.000166652	0.00492899
TotalCogNIH	parsopercularis	ND	-0.00236898	0.0123265	-0.192185	8330	2159.74	0.847615	0.967077
TotalCogNIH	parsorbitalis	ND	-0.0188815	0.0110247	-1.71266	8311	5961.37	0.0868271	0.591466
TotalCogNIH	parstriangularis	ND	-0.000764692	0.0115092	-0.0664419	8323	4624.78	0.947029	0.967077
TotalCogNIH	pericalcarine	ND	-0.0278658	0.0112755	-2.47136	8341	5420.31	0.0134904	0.15096
TotalCogNIH	postcentral	ND	-0.00123377	0.0113113	-0.109074	8335	4244.29	0.913149	0.967077
TotalCogNIH	posteriorcingulate	ND	0.00734567	0.012512	0.587092	8314	2227.08	0.557202	0.829971
TotalCogNIH	precentral	ND	0.012602	0.0118813	1.06066	8311	2998.19	0.288931	0.612604
TotalCogNIH	precuneus	ND	-0.00409978	0.0111115	-0.368969	8304	5328.01	0.712166	0.967077
TotalCogNIH	rostralanteriorcingulate	ND	-0.0088213	0.0151808	-0.581083	8353	491.401	0.561451	0.829971
TotalCogNIH	rostralmiddlefrontal	ND	-0.0297822	0.0124297	-2.39605	8329	2369.93	0.01665	0.15096
TotalCogNIH	superioremporal	ND	0.00365149	0.0127506	0.286378	8327	1621.86	0.774625	0.967077
TotalCogNIH	superiorfrontal	ND	-0.0201277	0.0126473	-1.59146	8314	2156.73	0.111652	0.455194
TotalCogNIH	superiorparietal	ND	-0.00411115	0.0116564	-0.352696	8311	3758.57	0.724336	0.967077
TotalCogNIH	supramarginal	ND	0.00920433	0.0113557	0.81055	8310	4218.9	0.41767	0.710039
TotalCogNIH	temporalpole	ND	0.0220023	0.0128201	1.71623	8381	1802.47	0.086291	0.437351
TotalCogNIH	transversetemporal	ND	0.0283741	0.0132363	2.14367	8356	1050.79	0.0322885	0.365936
TotalCogNIH	banksst	T1w/T2w	0.00751979	0.0103077	0.729532	8513	7654.31	0.465698	0.686218
TotalCogNIH	caudalanteriorcingulate	T1w/T2w	-0.0177474	0.0109453	-1.62147	8495	5612.64	0.104973	0.625311
TotalCogNIH	caudalmiddlefrontal	T1w/T2w	-0.00146717	0.0104648	-0.1402	8491	7248.29	0.888506	0.888506
TotalCogNIH	cuneus	T1w/T2w	0.0169146	0.012745	1.32716	8523	1647.4	0.184639	0.655208
TotalCogNIH	entorhinal	T1w/T2w	0.00193787	0.0121082	0.160046	8514	2778.77	0.872857	0.888506
TotalCogNIH	frontalpole	T1w/T2w	-0.0231517	0.0104815	-2.20881	8496	7461.09	0.0272182	0.308473
TotalCogNIH	fusiform	T1w/T2w	-0.00662856	0.0113786	-0.582548	8524	4714.7	0.560226	0.967077
TotalCogNIH	inferiorparietal	T1w/T2w	0.0024594	0.0101871	0.241423	8509	7910.25	0.809234	0.864488
TotalCogNIH	inferiortemporal	T1w/T2w	-0.00932756	0.0122985	-0.758432	8508	3029.14	0.448251	0.647355
TotalCogNIH	insula	T1w/T2w	-0.0133933	0.0102142	-1.31125	8499	7558.93	0.189814	0.625311
TotalCogNIH	isthmuscingulate	T1w/T2w	-0.0134517	0.0122849	-1.09498	8503	3027.96	0.273612	0.541979
TotalCogNIH	lateraloccipital	T1w/T2w	-0.00507186	0.0107746	-0.470726	8503	6514.73	0.637852	0.884441
TotalCogNIH	lateralorbitofrontal	T1w/T2w	-0.0108796	0.0102161	-1.06495	8486	7800.37	0.28693	0.914957
TotalCogNIH	lingual	T1w/T2w	-0.00734932	0.0135054	-0.544176	8527	1428.19	0.586405	0.738436
TotalCogNIH	medialorbitofrontal	T1w/T2w	-0.00790639	0.0107215	-0.737434	8487	6555.81	0.460885	0.655208
TotalCogNIH	middletemporal	T1w/T2w	-0.00278181	0.0117996	-0.235754	8501	3893.33	0.813636	0.967077
TotalCogNIH	paracentral	T1w/T2w	0.0415397	0.0107288	3.8718	8523	6242.2	0.00010914	0.0074215
TotalCogNIH	parahippocampal	T1w/T2w	-0.00455724	0.0122674	-0.371491	8510	2840.49	0.7103	0.832765
TotalCogNIH	parsopercularis	T1w/T2w	-0.01388	0.00997522	-1.39145	8479	8118.11	0.164127	0.625311
TotalCogNIH	parsorbitalis	T1w/T2w	-0.0145125	0.0105089	-1.38098	8472	7177.49	0.167329	0.591466
TotalCogNIH	parstriangularis	T1w/T2w	-0.0135969	0.0103982	-1.30762	8472	7399.68	0.191042	0.625311
TotalCogNIH	pericalcarine	T1w/T2w	0.00923666	0.0123071	0.750514	8538	2308.48	0.453022	0.63335
TotalCogNIH	postcentral	T1w/T2w	0.0270179	0.0106668	2.5329	8518	6398.92	0.0113359	0.385422
TotalCogNIH	posteriorcingulate	T1w/T2w	-0.0146031	0.011341	-1.28764	8496	4639.22	0.197935	0.625311
TotalCogNIH	precentral	T1w/T2w	0.0141997	0.0105623	1.34437	8500	6858.54	0.178873	0.612604
TotalCogNIH	precuneus	T1w/T2w	0.00968947	0.0112448	0.861685	8512	4780.19	0.388904	0.884643
TotalCogNIH	rostralanteriorcingulate	T1w/T2w	-0.0128934	0.0102148	-1.26223	8487	7577.74	0.206904	0.625311
TotalCogNIH	rostralmiddlefrontal	T1w/T2w	-0.0177802	0.0103008	-1.72609	8491	7847.2	0.0843701	0.468983
TotalCogNIH	superiorfrontal	T1w/T2w	-0.0115639	0.0105997	-1.09097	8508	6835.91	0.275326	0.541979
TotalCogNIH	superiorparietal	T1w/T2w	0.0164286	0.0102675	1.60006	8514	7551.15	0.109626	0.625311
TotalCogNIH	superiortemporal	T1w/T2w	0.00965232	0.0105927	0.911228	8500	6912.84	0.362207	0.821002
TotalCogNIH	supramarginal	T1w/T2w	0.0104742	0.0105226	0.995405	8510	7249.67	0.319573	0.710039
TotalCogNIH	temporalpole	T1w/T2w	0.00261637	0.0107216	0.244027	8497	6179.43	0.807218	0.864488
TotalCogNIH	transversetemporal	T1w/T2w	0.0130745	0.00993407	1.31612	8504	8175.15	0.18817	0.468983
TotalCogNIH	banksst	Thick	-0.0042799	0.00991608	-0.431611	8927	8384.93	0.666035	0.686218
TotalCogNIH	caudalanteriorcingulate	Thick	-0.0264365	0.00959012	-2.75664	8918	8692.2	0.00585196	0.0497417
TotalCogNIH	caudalmiddlefrontal	Thick	-0.0132846	0.00990389	-1.34135	8911	8185.54	0.179845	0.455194
TotalCogNIH	cuneus	Thick	0.00791727	0.0101684	0.778616	8911	8673.73	0.436227	0.655208
TotalCogNIH	entorhinal	Thick	0.020185	0.00954113	2.11557	8924	8735.19	0.0344093	0.119991
TotalCogNIH	frontalpole	Thick	-0.0169907	0.00963512	-1.76341	8910	8630.87	0.0778661	0.299779
TotalCogNIH	fusiform	Thick	0.0090059	0.00979491	0.919446	8912	8705.55	0.357888	0.936014
TotalCogNIH	inferiorparietal	Thick	-0.0124731	0.0112549	-1.10824	8908	3942.31	0.267825	0.723724
TotalCogNIH	inferiortemporal	Thick	0.00576459	0.0101791	0.566315	8909	7828.24	0.571196	0.647355
TotalCogNIH	insula	Thick	0.012987	0.00973818	1.33362	8904	8688.1	0.182364	0.597047
TotalCogNIH	isthmuscingulate	Thick	-0.0212362	0.00948599	-2.23869	8912	8720.53	0.0252013	0.15096
TotalCogNIH	lateraloccipital	Thick	-0.00174048	0.0119742	-0.145352	8922	3707.9	0.884441	0.884441
TotalCogNIH	lateralorbitofrontal	Thick	-0.00425274	0.00977418	-0.435099	8905	8684.91	0.663501	0.914957
TotalCogNIH	lingual	Thick	0.0268772	0.0103234	2.60352	8917	8314.65	0.00924345	0.0698394
TotalCogNIH	medialorbitofrontal	Thick	-0.0456162	0.0100089	-4.55755	8906	8168.11	5.25049e-06	0.000357033
TotalCogNIH	middletemporal	Thick	0.0119012	0.0111503	1.06734	8914	4582.69	0.285874	0.809975
TotalCogNIH	paracentral	Thick	0.0165783	0.00989767	1.67497	8914	8588.78	0.0939767	0.284018
TotalCogNIH	parahippocampal	Thick	0.0398997	0.00976746	4.08496	8934	8746.81	4.44782e-05	0.00100817
TotalCogNIH	parsopercularis	Thick	-0.0156474	0.0100377	-1.55887	8905	7939.18	0.119066	0.476265
TotalCogNIH	parsorbitalis	Thick	-0.00644219	0.00965155	-0.667477	8907	8684.49	0.504485	0.591466
TotalCogNIH	parstriangularis	Thick	-0.0218704	0.0101317	-2.15862	8910	7597.54	0.0309106	0.17516
TotalCogNIH	pericalcarine	Thick	0.0290853	0.0102168	2.8468	8918	8385.84	0.00442677	0.0430029
TotalCogNIH	postcentral	Thick	0.0118784	0.0107333	1.10668	8913	6398.5	0.268474	0.529166
TotalCogNIH	posteriorcingulate	Thick	-0.0127206	0.00958247	-1.32749	8908	8678.81	0.184382	0.597047
TotalCogNIH	precentral	Thick	0.0329632	0.0105554	3.12287	8889	6634.1	0.00179866	0.0244618
TotalCogNIH	precuneus	Thick	-0.00514454	0.00994443	-0.517329	8905	8589.93	0.60494	0.884643
TotalCogNIH	rostralanteriorcingulate	Thick	-0.0401749	0.0096936	-4.14447	8916	8676	3.43832e-05	0.00100817
TotalCogNIH	rostralmiddlefrontal	Thick	-0.0308611	0.0105478	-2.92582	8917	6153.41	0.00344806	0.039078
TotalCogNIH	superiorfrontal	Thick	-0.037096	0.0100994	-3.67308	8919	7809.81	0.000241243	0.00410113
TotalCogNIH	superiorparietal	Thick	-0.0167751	0.0105316	-1.59283	8913	6773.94	0.111245	0.472792
TotalCogNIH	superiortemporal	Thick	0.014393	0.0104685	1.37489	8921	6729.69	0.169211	0.597047
TotalCogNIH	supramarginal	Thick	-0.00840345	0.0119988	-0.700356	8914	2250.65	0.483778	0.710039
TotalCogNIH	temporalpole	Thick	0.0232147	0.00956179	2.42786	8883	8687.76	0.0152083	0.103416
TotalCogNIH	transversetemporal	Thick	0.00918925	0.00973149	0.94428	8911	8722.93	0.345053	0.468983

## Sheet: S5.1_Cognition_model_sex
Psych-Factor	Area	MRI Modality	Estimate	StdError	Tstat	N	Df	Pval	fdr	SEX
TotalCogNIH	banksst	Area	0.0652002	0.0133686	4.87712	4725	4485.25	1.11369e-06	6.31094e-06	M
TotalCogNIH	banksst	Area	0.0975835	0.0139279	7.00633	4225	3957.12	2.86267e-12	1.4974e-11	F
TotalCogNIH	caudalanteriorcingulate	Area	0.0895262	0.0130855	6.84166	4725	4570.77	8.86231e-12	9.27134e-11	M
TotalCogNIH	caudalanteriorcingulate	Area	0.109543	0.0137418	7.97152	4225	4100.34	2.01513e-15	1.24572e-14	F
TotalCogNIH	caudalmiddlefrontal	Area	0.0993873	0.0136804	7.26495	4725	4409.75	4.39062e-13	5.97124e-12	M
TotalCogNIH	caudalmiddlefrontal	Area	0.140447	0.0142022	9.88907	4225	3966.34	8.50487e-23	9.63886e-22	F
TotalCogNIH	cuneus	Area	0.0963373	0.0139661	6.89796	4225	4108.97	6.08267e-12	2.95444e-11	F
TotalCogNIH	cuneus	Area	0.0586621	0.013239	4.43101	4725	4594.99	9.59766e-06	4.83438e-05	M
TotalCogNIH	entorhinal	Area	0.105477	0.0138848	7.59661	4225	4123.57	3.73881e-14	2.11866e-13	F
TotalCogNIH	entorhinal	Area	0.0507734	0.0132423	3.83419	4725	4570.17	0.000127673	0.00054261	M
TotalCogNIH	frontalpole	Area	0.0744656	0.0141053	5.27928	4225	4123.67	1.36368e-07	5.62003e-07	F
TotalCogNIH	frontalpole	Area	0.0486813	0.0135157	3.60182	4725	4604.13	0.000319327	0.00131601	M
TotalCogNIH	fusiform	Area	0.160804	0.0138518	11.6089	4225	4120.86	1.10969e-30	1.50917e-28	F
TotalCogNIH	fusiform	Area	0.106339	0.0132417	8.03062	4725	4607.64	1.22115e-15	3.32152e-14	M
TotalCogNIH	inferiorparietal	Area	0.129903	0.0140255	9.26197	4225	3808	3.26629e-20	2.77634e-19	F
TotalCogNIH	inferiorparietal	Area	0.1105	0.0135293	8.16744	4725	4313.45	4.09711e-16	1.39302e-14	M
TotalCogNIH	inferiortemporal	Area	0.102322	0.0138472	7.38938	4725	4505.49	1.74866e-13	2.97273e-12	M
TotalCogNIH	inferiortemporal	Area	0.155663	0.0143001	10.8854	4225	3952.99	3.27797e-27	1.11451e-25	F
TotalCogNIH	insula	Area	0.0927117	0.013242	7.00133	4725	4586.6	2.90275e-12	3.28978e-11	M
TotalCogNIH	insula	Area	0.140594	0.01367	10.2849	4225	4118.48	1.62834e-24	2.62714e-23	F
TotalCogNIH	isthmuscingulate	Area	0.108008	0.0136915	7.88871	4225	4120.01	3.8818e-15	2.29533e-14	F
TotalCogNIH	isthmuscingulate	Area	0.060874	0.0131343	4.63473	4725	4575.83	3.67338e-06	1.99832e-05	M
TotalCogNIH	lateraloccipital	Area	0.129805	0.0146806	8.8419	4225	3719.91	1.42572e-18	1.14058e-17	F
TotalCogNIH	lateraloccipital	Area	0.0968808	0.0138058	7.01742	4725	4436.84	2.60262e-12	3.21778e-11	M
TotalCogNIH	lateralorbitofrontal	Area	0.140861	0.0139964	10.0641	4225	4115.17	1.48772e-23	2.0233e-22	F
TotalCogNIH	lateralorbitofrontal	Area	0.0990571	0.013456	7.36158	4725	4609.12	2.14103e-13	3.23534e-12	M
TotalCogNIH	lingual	Area	0.0838708	0.0138673	6.04809	4225	4122	1.59582e-09	7.00103e-09	F
TotalCogNIH	lingual	Area	0.0560652	0.0132359	4.23585	4725	4599.27	2.3214e-05	0.000112754	M
TotalCogNIH	medialorbitofrontal	Area	0.0840955	0.0132694	6.33755	4725	4596.83	2.55821e-10	2.17448e-09	M
TotalCogNIH	medialorbitofrontal	Area	0.133214	0.0139162	9.57256	4225	4103.7	1.74548e-21	1.82604e-20	F
TotalCogNIH	middletemporal	Area	0.105278	0.0138856	7.58183	4725	4313.14	4.14667e-14	9.39912e-13	M
TotalCogNIH	middletemporal	Area	0.147107	0.0143065	10.2826	4225	3873.98	1.73855e-24	2.62714e-23	F
TotalCogNIH	paracentral	Area	0.0710226	0.0136837	5.1903	4225	4116.83	2.20075e-07	8.80299e-07	F
TotalCogNIH	paracentral	Area	0.0516199	0.0130428	3.95773	4725	4567.57	7.68152e-05	0.000336996	M
TotalCogNIH	parahippocampal	Area	0.0882456	0.0136455	6.467	4225	4109.18	1.11673e-10	5.23709e-10	F
TotalCogNIH	parahippocampal	Area	0.0776838	0.0131139	5.92375	4725	4564.69	3.37793e-09	2.297e-08	M
TotalCogNIH	parsopercularis	Area	0.117769	0.0142263	8.2783	4225	4043.49	1.67892e-16	1.0873e-15	F
TotalCogNIH	parsopercularis	Area	0.0605616	0.0136371	4.44096	4725	4562.92	9.16773e-06	4.79543e-05	M
TotalCogNIH	parsorbitalis	Area	0.119067	0.0140395	8.48086	4225	4123.89	3.07411e-17	2.20042e-16	F
TotalCogNIH	parsorbitalis	Area	0.0854517	0.0136353	6.26693	4725	4600.92	4.01917e-10	3.21534e-09	M
TotalCogNIH	parstriangularis	Area	0.0799175	0.0137787	5.80009	4225	4078.12	7.13009e-09	3.03029e-08	F
TotalCogNIH	parstriangularis	Area	0.0690193	0.0131961	5.23026	4725	4576.38	1.76822e-07	1.04555e-06	M
TotalCogNIH	pericalcarine	Area	0.0840435	0.0137013	6.13398	4225	4122.37	9.37624e-10	4.25056e-09	F
TotalCogNIH	pericalcarine	Area	0.0460557	0.0130743	3.52261	4725	4601.37	0.000431473	0.00172589	M
TotalCogNIH	postcentral	Area	0.136315	0.0144378	9.44157	4225	3444.68	6.55691e-21	6.36957e-20	F
TotalCogNIH	postcentral	Area	0.0851253	0.013948	6.10306	4725	4106.49	1.13677e-09	8.13689e-09	M
TotalCogNIH	posteriorcingulate	Area	0.117866	0.0136708	8.62169	4225	4117.22	9.2726e-18	7.00597e-17	F
TotalCogNIH	posteriorcingulate	Area	0.0707179	0.0131675	5.37064	4725	4571.33	8.23471e-08	5.09055e-07	M
TotalCogNIH	precentral	Area	0.135294	0.0144611	9.35576	4225	3637.42	1.41029e-20	1.27866e-19	F
TotalCogNIH	precentral	Area	0.104954	0.0140181	7.48705	4725	3974.48	8.62705e-14	1.67611e-12	M
TotalCogNIH	precuneus	Area	0.1394	0.0140647	9.91135	4225	4114.08	6.69693e-23	8.27984e-22	F
TotalCogNIH	precuneus	Area	0.0856145	0.013439	6.37062	4725	4597.47	2.06695e-10	1.87404e-09	M
TotalCogNIH	rostralanteriorcingulate	Area	0.143068	0.0137843	10.3791	4225	4114.66	6.25547e-25	1.21535e-23	F
TotalCogNIH	rostralanteriorcingulate	Area	0.0811427	0.0131935	6.15021	4725	4605.23	8.39348e-10	6.34174e-09	M
TotalCogNIH	rostralmiddlefrontal	Area	0.152507	0.0142994	10.6653	4225	3426.64	3.78751e-26	1.0302e-24	F
TotalCogNIH	rostralmiddlefrontal	Area	0.11597	0.0136856	8.47389	4725	4112.17	3.26346e-17	1.47943e-15	M
TotalCogNIH	superiorfrontal	Area	0.157921	0.0141968	11.1237	4225	3902.69	2.55365e-28	1.73648e-26	F
TotalCogNIH	superiorfrontal	Area	0.118732	0.0137513	8.63423	4725	4411.5	8.14047e-18	1.1071e-15	M
TotalCogNIH	superiorparietal	Area	0.0789987	0.0138733	5.69431	4725	4420.08	1.31898e-08	8.54198e-08	M
TotalCogNIH	superiorparietal	Area	0.123468	0.0146257	8.44187	4225	3755.24	4.40199e-17	2.99335e-16	F
TotalCogNIH	superiortemporal	Area	0.116862	0.0136769	8.5445	4725	4289.47	1.76988e-17	1.20352e-15	M
TotalCogNIH	superiortemporal	Area	0.15502	0.0140584	11.0268	4225	3711.62	7.63824e-28	3.46267e-26	F
TotalCogNIH	supramarginal	Area	0.149907	0.0143593	10.4397	4225	3494.98	3.81127e-25	8.63888e-24	F
TotalCogNIH	supramarginal	Area	0.0938079	0.0137791	6.80798	4725	4198.75	1.1299e-11	1.09761e-10	M
TotalCogNIH	temporalpole	Area	0.0951472	0.0136403	6.97543	4225	4123.83	3.53663e-12	1.78141e-11	F
TotalCogNIH	temporalpole	Area	0.0537865	0.0130013	4.13701	4725	4584.46	3.58166e-05	0.000162369	M
TotalCogNIH	transversetemporal	Area	0.0543358	0.0130674	4.15811	4725	4593.49	3.26745e-05	0.000153232	M
TotalCogNIH	transversetemporal	Area	0.101326	0.013579	7.46192	4225	4121.35	1.03429e-13	5.62654e-13	F
TotalCogNIH	banksst	ND	0.0186964	0.0154464	1.21041	4725	1910.22	0.226272	0.855608	M
TotalCogNIH	banksst	ND	0.00832834	0.0161544	0.515548	4225	1211.47	0.606265	0.961474	F
TotalCogNIH	caudalanteriorcingulate	ND	0.00927917	0.0179996	0.515521	4725	428.989	0.606454	0.841285	M
TotalCogNIH	caudalanteriorcingulate	ND	0.00293518	0.01795	0.16352	4225	344.395	0.870205	0.968053	F
TotalCogNIH	caudalmiddlefrontal	ND	-0.00497828	0.0159943	-0.311254	4725	1416.78	0.755653	0.886503	M
TotalCogNIH	caudalmiddlefrontal	ND	-0.0244606	0.0168158	-1.45462	4225	835.448	0.146151	0.942822	F
TotalCogNIH	cuneus	ND	-8.38143e-05	0.0167765	-0.00499594	4225	873.513	0.996015	0.996015	F
TotalCogNIH	cuneus	ND	-0.00921065	0.0163189	-0.564415	4725	1299.44	0.572569	0.935517	M
TotalCogNIH	entorhinal	ND	0.0543428	0.0171184	3.17452	4225	519.332	0.00158987	0.0597996	F
TotalCogNIH	entorhinal	ND	0.0435135	0.0165286	2.63262	4725	860.875	0.00862479	0.288932	M
TotalCogNIH	frontalpole	ND	-0.0315958	0.0154292	-2.0478	4725	2044.89	0.0407071	0.505815	M
TotalCogNIH	frontalpole	ND	-0.00548849	0.0156742	-0.350161	4225	1894.44	0.726257	0.961474	F
TotalCogNIH	fusiform	ND	0.00884453	0.0169553	0.521639	4225	650.719	0.602099	0.961474	F
TotalCogNIH	fusiform	ND	0.000330835	0.0162746	0.0203283	4725	1127.54	0.983785	0.983785	M
TotalCogNIH	inferiortemporal	ND	0.0151639	0.0166034	0.913301	4725	882.23	0.361334	0.819024	M
TotalCogNIH	inferiortemporal	ND	0.0304851	0.0174144	1.75057	4225	459.757	0.0806878	0.971287	F
TotalCogNIH	inferiorparietal	ND	-0.014118	0.0156859	-0.900045	4225	1698.01	0.368224	0.961474	F
TotalCogNIH	inferiorparietal	ND	-0.0069913	0.0150969	-0.463096	4725	2501.34	0.643336	0.841285	M
TotalCogNIH	insula	ND	0.0101934	0.0204437	0.498606	4225	129.281	0.618905	0.961474	F
TotalCogNIH	insula	ND	0.00218084	0.020657	0.105574	4725	156.044	0.916056	0.943815	M
TotalCogNIH	isthmuscingulate	ND	0.0414282	0.0152305	2.72009	4225	2482.67	0.00657196	0.148964	F
TotalCogNIH	isthmuscingulate	ND	0.0149161	0.0144688	1.03091	4725	3491.53	0.302653	0.788795	M
TotalCogNIH	lateraloccipital	ND	0.0015474	0.0167047	0.0926327	4225	975.789	0.926214	0.968053	F
TotalCogNIH	lateraloccipital	ND	-0.00531665	0.0159876	-0.332549	4725	1518.77	0.73952	0.886503	M
TotalCogNIH	lateralorbitofrontal	ND	0.00135892	0.0179163	0.0758482	4225	366.125	0.939581	0.980174	F
TotalCogNIH	lateralorbitofrontal	ND	0.00957658	0.0178015	0.537965	4725	479.925	0.59085	0.841285	M
TotalCogNIH	lingual	ND	-0.0139531	0.0177608	-0.785614	4225	540.225	0.432438	0.961474	F
TotalCogNIH	lingual	ND	-0.0132278	0.0173164	-0.763886	4725	772.389	0.445169	0.840874	M
TotalCogNIH	medialorbitofrontal	ND	0.0165643	0.0202567	0.817721	4725	157.991	0.414748	0.829496	M
TotalCogNIH	medialorbitofrontal	ND	0.0212178	0.020383	1.04095	4225	136.423	0.299738	0.961474	F
TotalCogNIH	middletemporal	ND	-0.00902376	0.0170263	-0.529989	4225	643.822	0.596302	0.961474	F
TotalCogNIH	middletemporal	ND	0.0103265	0.0161294	0.640225	4725	1129.77	0.522156	0.855608	M
TotalCogNIH	paracentral	ND	0.00209886	0.014924	0.140637	4725	2594.2	0.888168	0.943678	M
TotalCogNIH	paracentral	ND	0.0298788	0.0155796	1.91781	4225	1661.44	0.0553059	0.4701	F
TotalCogNIH	parahippocampal	ND	0.0393582	0.0158365	2.48528	4725	1702.29	0.0130403	0.197054	M
TotalCogNIH	parahippocampal	ND	0.0514759	0.016404	3.138	4225	862.917	0.00175881	0.0398664	F
TotalCogNIH	parsopercularis	ND	0.00786397	0.0162971	0.482539	4725	1018.54	0.629527	0.841285	M
TotalCogNIH	parsopercularis	ND	-0.00488231	0.0169016	-0.288867	4225	680.694	0.772771	0.961474	F
TotalCogNIH	parsorbitalis	ND	-0.0233091	0.0149808	-1.55593	4725	2722.15	0.11984	0.776109	M
TotalCogNIH	parsorbitalis	ND	-0.00592148	0.0153292	-0.386288	4225	2141.05	0.699322	0.971287	F
TotalCogNIH	parstriangularis	ND	-0.0154542	0.0160156	-0.964949	4225	1594.54	0.334717	0.980174	F
TotalCogNIH	parstriangularis	ND	0.0169918	0.0155333	1.0939	4725	1983.75	0.274134	0.788795	M
TotalCogNIH	pericalcarine	ND	-0.0218383	0.015342	-1.42343	4725	2330.21	0.154746	0.876892	M
TotalCogNIH	pericalcarine	ND	-0.0256767	0.015687	-1.63681	4225	1940.81	0.101832	0.577047	F
TotalCogNIH	postcentral	ND	-0.00626525	0.0157125	-0.398744	4225	1517.09	0.690138	0.961474	F
TotalCogNIH	postcentral	ND	0.00899943	0.0152508	0.590098	4725	2019.63	0.555191	0.841285	M
TotalCogNIH	posteriorcingulate	ND	0.0138459	0.0165473	0.83675	4725	1068.77	0.40292	0.829496	M
TotalCogNIH	posteriorcingulate	ND	0.00556061	0.017186	0.323555	4225	642.026	0.74638	0.971287	F
TotalCogNIH	precentral	ND	0.0183969	0.0157995	1.1644	4725	1485.02	0.244449	0.788795	M
TotalCogNIH	precentral	ND	0.0130219	0.0164409	0.792044	4225	890.584	0.428546	0.961474	F
TotalCogNIH	precuneus	ND	0.0039398	0.0149585	0.263382	4725	2724.82	0.792276	0.936324	M
TotalCogNIH	precuneus	ND	-0.00764365	0.0157291	-0.485956	4225	1752.07	0.627059	0.965025	F
TotalCogNIH	rostralanteriorcingulate	ND	0.00243955	0.0192999	0.126402	4225	193.348	0.899545	0.980174	F
TotalCogNIH	rostralanteriorcingulate	ND	-0.00606815	0.0195149	-0.31095	4725	218.779	0.756135	0.886503	M
TotalCogNIH	rostralmiddlefrontal	ND	-0.017326	0.0168965	-1.02542	4225	749.844	0.305498	0.961474	F
TotalCogNIH	rostralmiddlefrontal	ND	-0.0303078	0.0165443	-1.83192	4725	958.526	0.067273	0.451059	M
TotalCogNIH	superiortemporal	ND	0.00308791	0.017222	0.1793	4225	559.039	0.857767	0.968053	F
TotalCogNIH	superiortemporal	ND	0.00997974	0.0168828	0.591119	4725	679.714	0.554637	0.935517	M
TotalCogNIH	superiorfrontal	ND	-0.01346	0.0173044	-0.777839	4225	622.983	0.436959	0.971287	F
TotalCogNIH	superiorfrontal	ND	-0.0164538	0.016702	-0.985144	4725	974.143	0.324798	0.788795	M
TotalCogNIH	superiorparietal	ND	-0.00431839	0.0163552	-0.264037	4225	1068.48	0.791802	0.961474	F
TotalCogNIH	superiorparietal	ND	0.00305579	0.0155088	0.197037	4725	1863.99	0.84382	0.92548	M
TotalCogNIH	supramarginal	ND	0.00696366	0.015847	0.439431	4225	1360.79	0.660419	0.961474	F
TotalCogNIH	supramarginal	ND	0.0161129	0.0152718	1.05507	4725	2007.56	0.291519	0.936324	M
TotalCogNIH	temporalpole	ND	0.0345642	0.0167308	2.0659	4725	824.159	0.03915	0.369078	M
TotalCogNIH	temporalpole	ND	0.0105479	0.0175483	0.601077	4225	514.486	0.548053	0.961474	F
TotalCogNIH	transversetemporal	ND	0.0151473	0.0175518	0.863006	4225	420.999	0.388626	0.961474	F
TotalCogNIH	transversetemporal	ND	0.0441959	0.0174112	2.53836	4725	451.682	0.011472	0.295581	M
TotalCogNIH	banksst	T1w/T2w	0.0233797	0.0145547	1.60633	4225	3416.64	0.108294	0.920501	F
TotalCogNIH	banksst	T1w/T2w	-0.00627284	0.0140066	-0.447849	4725	3745.76	0.654288	0.855608	M
TotalCogNIH	caudalanteriorcingulate	T1w/T2w	-0.00988904	0.0154988	-0.638053	4225	1861.88	0.523517	0.968053	F
TotalCogNIH	caudalanteriorcingulate	T1w/T2w	-0.0195275	0.0145664	-1.34059	4725	2819.71	0.180161	0.628254	M
TotalCogNIH	caudalmiddlefrontal	T1w/T2w	0.00942586	0.0148223	0.635922	4225	3002.68	0.524875	0.942822	F
TotalCogNIH	caudalmiddlefrontal	T1w/T2w	-0.00743195	0.014126	-0.526116	4725	3576.4	0.59884	0.886503	M
TotalCogNIH	cuneus	T1w/T2w	-0.00272498	0.0169532	-0.160735	4725	735.656	0.872346	0.935517	M
TotalCogNIH	cuneus	T1w/T2w	0.0458912	0.0171194	2.68065	4225	548.549	0.00756892	0.257343	F
TotalCogNIH	entorhinal	T1w/T2w	0.0078533	0.0157151	0.499731	4725	1401.58	0.617343	0.855608	M
TotalCogNIH	entorhinal	T1w/T2w	0.00334718	0.0170909	0.195846	4225	726.911	0.844786	0.971287	F
TotalCogNIH	frontalpole	T1w/T2w	-0.0344239	0.0142417	-2.41711	4725	3718.52	0.0156921	0.505815	M
TotalCogNIH	frontalpole	T1w/T2w	-0.00936353	0.0147951	-0.632882	4225	3093.65	0.526857	0.961474	F
TotalCogNIH	fusiform	T1w/T2w	-0.0175798	0.0151917	-1.1572	4725	2132.43	0.24732	0.667443	M
TotalCogNIH	fusiform	T1w/T2w	0.0126484	0.0159425	0.793378	4225	1523.65	0.427681	0.961474	F
TotalCogNIH	inferiorparietal	T1w/T2w	-0.0102883	0.0138811	-0.741172	4725	3948.27	0.458633	0.841285	M
TotalCogNIH	inferiorparietal	T1w/T2w	0.0179285	0.0144341	1.2421	4225	3604.33	0.214282	0.961474	F
TotalCogNIH	inferiortemporal	T1w/T2w	0.00355563	0.0170595	0.208425	4225	834.127	0.834948	0.971287	F
TotalCogNIH	inferiortemporal	T1w/T2w	-0.0149616	0.0161852	-0.9244	4725	1289.33	0.355451	0.819024	M
TotalCogNIH	insula	T1w/T2w	0.00737995	0.0146118	0.505067	4225	3055.65	0.613548	0.961474	F
TotalCogNIH	insula	T1w/T2w	-0.0274186	0.013712	-1.9996	4725	3994.33	0.0456114	0.902118	M
TotalCogNIH	isthmuscingulate	T1w/T2w	0.00823883	0.0169804	0.485196	4225	840.732	0.627664	0.942822	F
TotalCogNIH	isthmuscingulate	T1w/T2w	-0.0242004	0.0162002	-1.49383	4725	1360.73	0.135451	0.628254	M
TotalCogNIH	lateraloccipital	T1w/T2w	0.00619643	0.015152	0.408951	4225	2567.49	0.68261	0.968053	F
TotalCogNIH	lateraloccipital	T1w/T2w	-0.0110548	0.0145724	-0.758614	4725	3029.72	0.448143	0.886503	M
TotalCogNIH	lateralorbitofrontal	T1w/T2w	-0.000389262	0.0145679	-0.0267205	4225	3325.57	0.978684	0.980174	F
TotalCogNIH	lateralorbitofrontal	T1w/T2w	-0.0164568	0.0138122	-1.19147	4725	4043.83	0.233538	0.841285	M
TotalCogNIH	lingual	T1w/T2w	-0.0218506	0.0178159	-1.22647	4725	612.053	0.220494	0.659519	M
TotalCogNIH	lingual	T1w/T2w	0.022078	0.0180532	1.22294	4225	425.979	0.222028	0.774252	F
TotalCogNIH	medialorbitofrontal	T1w/T2w	-0.0196783	0.0143122	-1.37493	4725	3473.4	0.169242	0.628254	M
TotalCogNIH	medialorbitofrontal	T1w/T2w	0.0118201	0.0152915	0.772986	4225	2189.06	0.439614	0.961474	F
TotalCogNIH	middletemporal	T1w/T2w	0.00563904	0.0163522	0.344848	4225	1237.14	0.730267	0.961474	F
TotalCogNIH	middletemporal	T1w/T2w	-0.00740603	0.0157198	-0.471129	4725	1556.64	0.637615	0.855608	M
TotalCogNIH	paracentral	T1w/T2w	0.0540176	0.0152317	3.5464	4225	2373.99	0.000398092	0.0270703	F
TotalCogNIH	paracentral	T1w/T2w	0.0328347	0.0143629	2.28607	4725	3192.1	0.0223154	0.607825	M
TotalCogNIH	parahippocampal	T1w/T2w	0.00811508	0.0172301	0.470982	4225	746.577	0.637792	0.942822	F
TotalCogNIH	parahippocampal	T1w/T2w	-0.00840733	0.0159423	-0.527359	4725	1291.39	0.598035	0.855608	M
TotalCogNIH	parsopercularis	T1w/T2w	-0.00677257	0.0141573	-0.478379	4225	3807.47	0.632408	0.961474	F
TotalCogNIH	parsopercularis	T1w/T2w	-0.0189898	0.0135683	-1.39958	4725	4178.99	0.161714	0.628254	M
TotalCogNIH	parsorbitalis	T1w/T2w	0.00258551	0.0148586	0.174008	4225	2825.82	0.861872	0.971287	F
TotalCogNIH	parsorbitalis	T1w/T2w	-0.0266741	0.0142261	-1.87501	4725	3629.44	0.0608711	0.776109	M
TotalCogNIH	parstriangularis	T1w/T2w	0.000822408	0.0147284	0.0558381	4225	3076.08	0.955474	0.980174	F
TotalCogNIH	parstriangularis	T1w/T2w	-0.0246811	0.0140754	-1.7535	4725	3749.97	0.0795987	0.601412	M
TotalCogNIH	pericalcarine	T1w/T2w	0.0317028	0.0166298	1.90638	4225	781.492	0.0569674	0.516504	F
TotalCogNIH	pericalcarine	T1w/T2w	-0.00337566	0.0164543	-0.205154	4725	957.926	0.837496	0.935517	M
TotalCogNIH	postcentral	T1w/T2w	0.0358299	0.015052	2.38041	4225	2546.58	0.0173667	0.316361	F
TotalCogNIH	postcentral	T1w/T2w	0.0213837	0.0143826	1.48677	4725	3009.2	0.13718	0.841285	M
TotalCogNIH	posteriorcingulate	T1w/T2w	-0.00335468	0.0160175	-0.209438	4225	1358.86	0.834138	0.971287	F
TotalCogNIH	posteriorcingulate	T1w/T2w	-0.0186045	0.0149678	-1.24297	4725	2338.77	0.214005	0.829496	M
TotalCogNIH	precentral	T1w/T2w	0.0217954	0.0149594	1.45698	4225	2842.78	0.145233	0.731546	F
TotalCogNIH	precentral	T1w/T2w	0.0108374	0.0142254	0.761836	4725	3273.08	0.446213	0.788795	M
TotalCogNIH	precuneus	T1w/T2w	0.0270659	0.0157161	1.72217	4225	1712.24	0.0852188	0.827839	F
TotalCogNIH	precuneus	T1w/T2w	-0.00120495	0.0150805	-0.0799008	4725	2136.86	0.936324	0.936324	M
TotalCogNIH	rostralanteriorcingulate	T1w/T2w	-0.000361704	0.0145541	-0.0248524	4225	3224.65	0.980174	0.980174	F
TotalCogNIH	rostralanteriorcingulate	T1w/T2w	-0.0207523	0.0138106	-1.50264	4725	3911.92	0.133013	0.628254	M
TotalCogNIH	rostralmiddlefrontal	T1w/T2w	-0.0254002	0.0140269	-1.81082	4725	3967.73	0.0702449	0.451059	M
TotalCogNIH	rostralmiddlefrontal	T1w/T2w	-0.00692211	0.0145341	-0.476268	4225	3466.79	0.633914	0.961474	F
TotalCogNIH	superiorfrontal	T1w/T2w	0.00215771	0.0149938	0.143906	4225	2597.71	0.885586	0.971287	F
TotalCogNIH	superiorfrontal	T1w/T2w	-0.0194309	0.0143135	-1.35752	4725	3409.57	0.174707	0.628254	M
TotalCogNIH	superiorparietal	T1w/T2w	0.0316021	0.0145387	2.17366	4225	3400.01	0.0297994	0.50659	F
TotalCogNIH	superiorparietal	T1w/T2w	0.00467475	0.0139241	0.335731	4725	3750.73	0.737093	0.92548	M
TotalCogNIH	superiortemporal	T1w/T2w	0.0187618	0.0149574	1.25435	4225	2763.26	0.209821	0.774252	F
TotalCogNIH	superiortemporal	T1w/T2w	0.00214085	0.0142378	0.150365	4725	3272.32	0.880486	0.935517	M
TotalCogNIH	supramarginal	T1w/T2w	0.00137057	0.0141668	0.0967452	4725	3485.39	0.922934	0.936324	M
TotalCogNIH	supramarginal	T1w/T2w	0.0202862	0.0149159	1.36004	4225	2997.84	0.17392	0.961474	F
TotalCogNIH	temporalpole	T1w/T2w	0.00565435	0.0153442	0.368501	4225	2092.74	0.712537	0.961474	F
TotalCogNIH	temporalpole	T1w/T2w	0.00450701	0.0142073	0.317233	4725	3248.08	0.751087	0.880585	M
TotalCogNIH	transversetemporal	T1w/T2w	0.0252681	0.0141545	1.78517	4225	3822.33	0.0743132	0.551893	F
TotalCogNIH	transversetemporal	T1w/T2w	0.00448645	0.0135002	0.332326	4725	4257.6	0.73966	0.880585	M
TotalCogNIH	banksst	Thick	-0.0185094	0.0135647	-1.36453	4725	4370.51	0.172472	0.834345	M
TotalCogNIH	banksst	Thick	0.00919496	0.0143858	0.639169	4225	3748.35	0.522752	0.947924	F
TotalCogNIH	caudalanteriorcingulate	Thick	-0.0363142	0.0138205	-2.62756	4225	4081.64	0.00863206	0.0795254	F
TotalCogNIH	caudalanteriorcingulate	Thick	-0.0187538	0.013154	-1.42571	4725	4568.59	0.154021	0.628254	M
TotalCogNIH	caudalmiddlefrontal	Thick	-0.0109424	0.0142219	-0.769408	4225	3750.82	0.4417	0.942822	F
TotalCogNIH	caudalmiddlefrontal	Thick	-0.0154316	0.0135632	-1.13776	4725	4089.72	0.255289	0.886503	M
TotalCogNIH	cuneus	Thick	0.0222712	0.0147279	1.51218	4225	4033.04	0.130567	0.369941	F
TotalCogNIH	cuneus	Thick	-0.00342594	0.0139279	-0.245976	4725	4547.62	0.805712	0.935517	M
TotalCogNIH	entorhinal	Thick	0.0250841	0.0130736	1.91868	4725	4611.94	0.055087	0.288932	M
TotalCogNIH	entorhinal	Thick	0.014547	0.0138361	1.05138	4225	4106.04	0.293146	0.618757	F
TotalCogNIH	frontalpole	Thick	-0.0252658	0.0140293	-1.80093	4225	3972.66	0.0717891	0.406805	F
TotalCogNIH	frontalpole	Thick	-0.0119107	0.013198	-0.902462	4725	4563.71	0.366859	0.542314	M
TotalCogNIH	fusiform	Thick	0.00157402	0.01431	0.109995	4225	4059.51	0.912419	0.961474	F
TotalCogNIH	fusiform	Thick	0.0132169	0.0133968	0.986568	4725	4603.82	0.323906	0.667443	M
TotalCogNIH	inferiorparietal	Thick	-0.0278185	0.0152477	-1.82444	4725	1712.31	0.0682604	0.464171	M
TotalCogNIH	inferiorparietal	Thick	-0.00225201	0.0158171	-0.142379	4225	1472.12	0.8868	0.961474	F
TotalCogNIH	inferiortemporal	Thick	0.00890643	0.0138796	0.64169	4725	4064.61	0.521111	0.819024	M
TotalCogNIH	inferiortemporal	Thick	-0.00123728	0.0147283	-0.0840074	4225	3297.56	0.933056	0.971287	F
TotalCogNIH	insula	Thick	0.00498391	0.013418	0.371435	4725	4552.2	0.710331	0.943815	M
TotalCogNIH	insula	Thick	0.0221411	0.0140599	1.57477	4225	4092.72	0.115387	0.523089	F
TotalCogNIH	isthmuscingulate	Thick	-0.0284449	0.0138172	-2.05866	4225	4101.81	0.0395903	0.179476	F
TotalCogNIH	isthmuscingulate	Thick	-0.0152737	0.0130583	-1.16966	4725	4607.33	0.242198	0.628254	M
TotalCogNIH	lateraloccipital	Thick	-0.00452121	0.0168233	-0.268747	4225	1295.14	0.788167	0.968053	F
TotalCogNIH	lateraloccipital	Thick	-0.00596109	0.0161858	-0.368292	4725	1540.35	0.712706	0.886503	M
TotalCogNIH	lateralorbitofrontal	Thick	-0.0186149	0.0142065	-1.31031	4225	4047.72	0.190164	0.750022	F
TotalCogNIH	lateralorbitofrontal	Thick	0.00760122	0.0134182	0.566487	4725	4585.38	0.57109	0.841285	M
TotalCogNIH	lingual	Thick	0.0383791	0.0149952	2.55942	4225	3576.32	0.0105254	0.0795254	F
TotalCogNIH	lingual	Thick	0.0201094	0.0140136	1.43499	4725	4373.04	0.151361	0.659519	M
TotalCogNIH	medialorbitofrontal	Thick	-0.0390928	0.0137325	-2.84673	4725	4187.65	0.00443851	0.129315	M
TotalCogNIH	medialorbitofrontal	Thick	-0.0486443	0.0144642	-3.36308	4225	3652.77	0.000778723	0.0312227	F
TotalCogNIH	middletemporal	Thick	-0.00446136	0.0157882	-0.282575	4225	1554.65	0.77754	0.961474	F
TotalCogNIH	middletemporal	Thick	0.0213092	0.0150867	1.41245	4725	2114.14	0.157965	0.826281	M
TotalCogNIH	paracentral	Thick	0.0159873	0.0135323	1.18142	4725	4498.5	0.237498	0.607825	M
TotalCogNIH	paracentral	Thick	0.0175605	0.0143335	1.22514	4225	3963.82	0.220595	0.4701	F
TotalCogNIH	parahippocampal	Thick	0.0452493	0.0141468	3.19854	4225	4121.01	0.00139169	0.0312227	F
TotalCogNIH	parahippocampal	Thick	0.0367047	0.0132721	2.76556	4725	4618.07	0.00570507	0.129315	M
TotalCogNIH	parsopercularis	Thick	-0.0151385	0.0136842	-1.10628	4725	4094.46	0.268671	0.628254	M
TotalCogNIH	parsopercularis	Thick	-0.0186011	0.0145027	-1.28259	4225	3367.19	0.199723	0.750022	F
TotalCogNIH	parsorbitalis	Thick	-0.000514339	0.0131323	-0.039166	4725	4589.02	0.96876	0.96876	M
TotalCogNIH	parsorbitalis	Thick	-0.0140777	0.0139779	-1.00714	4225	4045.41	0.313928	0.928135	F
TotalCogNIH	parstriangularis	Thick	-0.0182603	0.0146468	-1.24671	4225	3110.21	0.212598	0.750022	F
TotalCogNIH	parstriangularis	Thick	-0.026416	0.013797	-1.91462	4725	3860.84	0.0556145	0.433398	M
TotalCogNIH	pericalcarine	Thick	0.0290039	0.0139611	2.07747	4725	4349.62	0.0378165	0.433398	M
TotalCogNIH	pericalcarine	Thick	0.0299592	0.0148462	2.01797	4225	3631.81	0.0436681	0.269948	F
TotalCogNIH	postcentral	Thick	-0.00580384	0.0146533	-0.396076	4725	2784.75	0.692079	0.841285	M
TotalCogNIH	postcentral	Thick	0.0253962	0.0152512	1.6652	4225	2643.42	0.095992	0.316361	F
TotalCogNIH	posteriorcingulate	Thick	-0.0230381	0.0139078	-1.65649	4225	4058.82	0.0976996	0.474541	F
TotalCogNIH	posteriorcingulate	Thick	-0.00530964	0.0131561	-0.403587	4725	4567.87	0.686535	0.829496	M
TotalCogNIH	precentral	Thick	0.0444375	0.0150288	2.95683	4225	2717.07	0.00313498	0.0426358	F
TotalCogNIH	precentral	Thick	0.0191584	0.0144188	1.32871	4725	2969.21	0.184047	0.788795	M
TotalCogNIH	precuneus	Thick	-0.00992137	0.0136208	-0.7284	4725	4452.66	0.466407	0.936324	M
TotalCogNIH	precuneus	Thick	0.000634331	0.0144653	0.043852	4225	3999.63	0.965025	0.965025	F
TotalCogNIH	rostralanteriorcingulate	Thick	-0.0414934	0.0132441	-3.13297	4725	4554.2	0.00174147	0.11842	M
TotalCogNIH	rostralanteriorcingulate	Thick	-0.0380529	0.013988	-2.7204	4225	4078.35	0.00654795	0.0742101	F
TotalCogNIH	rostralmiddlefrontal	Thick	-0.0177979	0.0142408	-1.24979	4725	3001.66	0.211475	0.451059	M
TotalCogNIH	rostralmiddlefrontal	Thick	-0.0474337	0.0152073	-3.11914	4225	2261.88	0.00183663	0.0312227	F
TotalCogNIH	superiorfrontal	Thick	-0.0463459	0.01452	-3.19186	4225	3306.78	0.00142686	0.0312227	F
TotalCogNIH	superiorfrontal	Thick	-0.0281908	0.0137218	-2.05446	4725	3964.22	0.0399964	0.433398	M
TotalCogNIH	superiorparietal	Thick	-0.00839662	0.0151648	-0.55369	4225	2861.89	0.579834	0.961474	F
TotalCogNIH	superiorparietal	Thick	-0.0272574	0.0143367	-1.90124	4725	3177.96	0.0573615	0.433398	M
TotalCogNIH	superiortemporal	Thick	0.0153911	0.0150752	1.02096	4225	2519.33	0.307371	0.774252	F
TotalCogNIH	superiortemporal	Thick	0.00942669	0.0141635	0.665563	4725	3375.79	0.505736	0.935517	M
TotalCogNIH	supramarginal	Thick	-0.00710921	0.0167694	-0.423939	4225	701.635	0.67174	0.961474	F
TotalCogNIH	supramarginal	Thick	-0.0171414	0.0159104	-1.07738	4725	1023.33	0.281566	0.911738	M
TotalCogNIH	temporalpole	Thick	0.0331081	0.0131231	2.52289	4725	4579.53	0.0116731	0.198442	M
TotalCogNIH	temporalpole	Thick	0.00834855	0.0138825	0.601372	4225	4089.23	0.547625	0.961474	F
TotalCogNIH	transversetemporal	Thick	-0.0113342	0.013203	-0.858456	4725	4605.31	0.390686	0.737962	M
TotalCogNIH	transversetemporal	Thick	0.0369178	0.0142258	2.59512	4225	4091.99	0.00948944	0.0795254	F
